# Supplementary material for: Who are the male sexual partners of adolescent girls and young women? Comparative analysis of population data in three settings prior to DREAMS roll-out
Source: PLoS One. 2018 Sep 28;13(9):e0198783. doi: 10.1371/journal.pone.0198783 (PMC6161870; doi:10.1371/journal.pone.0198783)
Supplement: S1 Dataset — (XLSX) [file pone.0198783.s001.xlsx]

## Sheet: data
tta_id	site	tta_v1_5	agecat	maritalstatus	tta_q110	schlevel2	tta_q124	tta_q125	tta_q702	eversex	sexpastyr	tta_q915jyr	tta_q915k	tta_q915lyr	tta_q915myr	tta_q915p	tta_q915r	tta_q915s	tta_q915v	partnage	tta_q918	wave
75	2	0	2	2	1	1	2	96	1	1	1	2007	2	2010	2008		2	1	3	1	3	3
77	1	1	3	3	1	3	2	96		1	1	2006	1		2007		1	1	3	2	1	3
78	2	1	3	3	2	2	1	3		1	0	2002	2	2002	2002	1	3	3	1	98	3	3
78	2	1	3	3	2	2	1	3		1	0	2000	2	2001	2000	1	3	1	1	98	3	3
78	2	1	3	3	2	2	1	3		1	1	2003	1		2002		3	3	1	2	3	3
91	1	1	2	4	1	1	2	96		1	1	2008	2	2008	2009	3	3	4	1	1	3	3
94	1	0	3	2	1	2	1	6	1	1	0	2005	1		2007		3	3	3	1	2	3
96	2	0	3	2	2	2	1	3	1	1	1	2009	2	2000	2009	2	3	1	2	98	1	3
99	1	1	3	3	2	1	1	3		1	1	2006	1	9998	2006		3	1	1	3	3	3
104	2	1	3	2	1	2	2	96		1	0	2006	1		2008		2	4	3	3	1	3
105	1	0	3	2	1	2	1	3	1	1	1	2007	1		2009		3	4	1	1	1	3
114	2	0	2	2	1	3	2	96	1	1	1	2009	2	2010	2010		2	1	3	1	1	3
119	1	1	2	2	1	2	2	96		1	1	2004	1		2009		3	3	1	1	1	3
120	2	1	3	2	2	1	2	96		1	0	2004	2	2005	2005		3	1	2	2	2	3
121	2	1	3	3	2	1	2	96		1	1	2003	1		2003	1	3	1	3	98	1	3
123	2	0	3	3	2	1	1	1	1	1	0	2005	2	2006	2005		2	1	3	3	3	3
123	2	0	3	3	2	1	1	1	1	1	0	2005	2	2005	2005	2	2	1	3	98	3	3
123	2	0	3	3	2	1	1	1	1	1	1	2007	2	2006	2007	2	1	1	3	98	3	3
124	2	0	3	2	2	1	2	96	1	1	1	2007	1		2007	2	3	1	3	98	1	3
125	2	1	3	3	2	1	2	96		1	1	2007	1		2007	1	1	1	3	98	1	3
129	2	1	3	2	1	2	2	96		1	0	2005	2	2006	2003	1	3	1	3	98	1	3
133	1	0	2	4	1	1	2	96	1	1	1	2010	1		2010		3	4	1	1	2	3
134	2	0	3	2	2	2	2	96	1	1	0	2008	1		2008		3	1	3	1	2	3
136	2	0	3	2	1	3	2	96	1	1	0	2006	2	2008	2006	2	3	1	2	98	1	3
137	2	1	3	3	2	2	1	3		1	0	2005	2	2005	2005	1	3		3	98	2	3
139	2	1	3	3	2	1	2	96		1	1	2002	1		2002	1	2		3	98	2	3
142	2	1	3	2	2	3	1	5		1	0	2003	2	2009		1	3	4	1	98	2	3
142	2	1	3	2	2	3	1	5		1	1	2007	1			1	3	4	3	98	2	3
145	1	1	3	2	2	1	2	96		1	1	2006	2	2010	2006		3	4	1	2	1	3
147	2	0	3	2	2	2	2	96	1	1	1	2009	1		2009	2	3	4	1	98	9	3
147	2	0	3	2	2	2	2	96	1	1	1	9998	2		2009	2	3	3	1	98	9	3
147	2	0	3	2	2	2	2	96	1	1	1	2009	2	2010	2009	2	3	1	1	98	9	3
150	2	1	2	2	1	2	2	96		1	1	2008	1		2008		3	4	1	2	1	3
168	2	1	3	3	2	1	1	6		1	1	9998	1		2002	1	3		1	98	1	3
171	2	1	3	3	2	1	1	3		1	1	2008	1		2008	1	3	1	1	98	1	3
172	2	0	3	2	2	1	1	3	1	1	1	2009	1		2009	2	3	1	1	98	1	3
175	2	1	3	2	2	2	1	4		1	0	1999	2	2007	1999	1	3	1	1	98	5	3
175	2	1	3	2	2	2	1	4		1	0	9998	2	2008	2008	1	3	4	1	98	5	3
175	2	1	3	2	2	2	1	4		1	0	2008	1		2008	1	3	4	1	98	5	3
175	2	1	3	2	2	2	1	4		1	1	2009	1		2010		3	4	1	3	5	3
181	1	0	3	3	2	1	1	3	1	1	1	2006	1		2006		3	1	3	1	1	3
184	2	0	3	3	2	1	1	3	1	1	1	2007	1		2008		3	1	1	1	1	3
185	2	0	2	2	1	2	2	96	1	1	0	2006	1		2006		3	1	1	3	2	3
185	2	0	2	2	1	2	2	96	1	1	1	2007	1		2007		3	1	1	3	2	3
187	2	0	2	2	1	1	2	96	1	1	0	2008	2	2008	2008	2	2	1	1	98	3	3
187	2	0	2	2	1	1	2	96	1	1	1	2009	2	2009	2009	2	2	1	1	98	3	3
187	2	0	2	2	1	1	2	96	1	1	1	2006	1		2006	2	2	1	1	98	3	3
189	1	0	3	2	1	2	2	96	1	1	0	2006	2	2007	2006		3	4	3	1	2	3
189	1	0	3	2	1	2	2	96	1	1	1	2008	2	2009	2009		3		3	1	2	3
193	2	1	3	2	1	3	2	96		1	1	2009	1		2009		3	1	1	2	1	3
196	2	1	3	3	2	2	2	96		1	1	2002	1		2003	1	1	1	3	98	1	3
197	2	1	2	2	1	2	2	96		1	1	9998	2	2009	2009	1	3		3	98	1	3
205	2	1	3	3	2	1	2	96		1	0	2000	2	2001	2000	1	3		1	98	3	3
205	2	1	3	3	2	1	2	96		1	0	2003	2	2003	2003	1	3	4	1	98	3	3
205	2	1	3	3	2	1	2	96		1	1	2004	1		2004		3	1	1	2	3	3
208	2	0	2	2	2	1	2	96	1	1	0	2008	2	2010	2008		3	3	1	1	1	3
209	2	0	2	2	1	1	2	96	1	1	1	2007	1		2007		3	1	3	3	1	3
210	2	0	3	2	1	2	2	96	1	1	0	2004	2	2005	2004		3		3	1	8	3
210	2	0	3	2	1	2	2	96	1	1	0	2003	2	2007	2003		3		3	1	8	3
210	2	0	3	2	1	2	2	96	1	1	0	2007	2	2008	2007		3	1	3	3	8	3
210	2	0	3	2	1	2	2	96	1	1	1	2009	1		2009		3	1	3	1	8	3
213	2	0	3	2	1	2	2	96	1	1	0	2007	2	2007	2007	3	3	1	1	1	3	3
213	2	0	3	2	1	2	2	96	1	1	0	2008	2	2008	2008	3	3	1	1	1	3	3
213	2	0	3	2	1	2	2	96	1	1	1		1		2010		3	1	1	1	3	3
219	2	1	3	3	2	2	2	96		1	1	2004	1		2004	1	3	1	3	98	1	3
229	2	0	2	2	1	2	2	96	1	1	0	2005	2	2006	2005	2	3	1	1	98	2	3
229	2	0	2	2	1	2	2	96	1	1	0	2007	1		2007	1	3		1	98	2	3
244	2	0	3	2	1	2	2	96	1	1	1	2009	1		2009		3	1	2	1	1	3
252	2	0	2	2	1	1	2	96	1	1	0	2003	2	2003	2003		3	1	1	3	1	3
271	1	1	3	3	2	3	1	5		1	0	2003	2	2003	2003		4	1	1	1	3	3
271	1	1	3	3	2	3	1	5		1	1	2007	2	2009	2007		3	4	1	2	3	3
271	1	1	3	3	2	3	1	5		1	1	2010	1	9998	2010		1	4	1	3	3	3
273	2	0	3	2	1	2	2	96	1	1	1	2009	2	2009	2009	2	3	4	1	98	1	3
274	2	1	3	3	2	2	2	96		1	1	2007	1		2007		1	1	2	3	1	3
279	2	0	2	2	1	1	1	3	1	1	1	2009	1		2009		3	1	1	3	4	3
279	2	0	2	2	1	1	1	3	1	1	1	2008	2	2008	2008		3	1	1	3	4	3
279	2	0	2	2	1	1	1	3	1	1	1	2009	2	2009	2009	2	3	3	1	98	4	3
279	2	0	2	2	1	1	1	3	1	1	1	2009	1		2009		3	1	1	3	4	3
284	2	0	2	2	1	2	2	96	1	1	1	2009	2	2009	2009		3	1	3	1	1	3
285	2	1	3	3	2	1	2	96		1	0	2002	2	2002	2002	1	3		1	98	2	3
286	2	1	2	3	2	2	1	5		1	1	2005	1		2005	1	3	1	1	98	1	3
292	1	1	3	3	2	1	2	96		1	1	2002	1		2003		3	3	1	3	1	3
293	2	0	2	2	1	1	2	96	1	1	1	2008	1		2009		3	2	3	1	3	3
293	2	0	2	2	1	1	2	96	1	1	0	2007	2	9998	2007	3	3	3	3	1	3	3
296	2	1	3	3	2	1	1	2	1	1	1	2006	1		2006	2	3	1	1	98	1	3
311	2	1	3	3	2	1	2	96		1	1	2008	1		2003	1	1	1	3	98	1	3
319	2	0	3	3	2	1	1	5	1	1	0	2005	2	2006	2005		3		1	1	2	3
319	2	0	3	3	2	1	1	5	1	1	1	2004	1		2004		3	1	1	3	2	3
323	2	1	3	3	2	1	2	96		1	1	2004	1		2005	1	3		3	98	1	3
325	2	1	3	3	2	1	1	3		1	1	2007	1		2007		1	4	3	2	1	3
331	2	1	3	3	2	1	2	96		1	1	9998	1		9998		3	1	1	2	3	3
331	2	1	3	3	2	1	2	96		1	0	9998	2	9998	2004	1	3	1	1	98	3	3
336	2	0	3	2	1	2	2	96	1	1	1	2009	2	2010	2010		3	4	3	2	2	3
340	2	1	2	2	1	2	1	1		1	1	2007	1		2009	1	3		1	98	1	3
341	2	1	3	2	1	2	2	96		1	1	2006	1		2008	1	3	1	1	98	1	3
342	2	1	3	3	2	2	1	4		1	1	2005	1		2007		1	1	1	2	1	3
343	2	0	3	2	2	2	2	96	1	1	0	2006	2	2010	2007	2	3	1	3	98	1	3
345	2	1	2	4	2	1	2	96		1	0	2007	2	2008	2007		2	3	1	3	4	3
345	2	1	2	4	2	1	2	96		1	1	2008	2	2008	2008		2		3	3	4	3
345	2	1	2	4	2	1	2	96		1	1	2008	2	2009	2008		2	1	3	3	4	3
345	2	1	2	4	2	1	2	96		1	1	2010	1		2010		2	1	3	3	4	3
348	2	0	3	2	2	1	1	5	1	1	0	2003	2	2008		2	3		3	98	2	3
348	2	0	3	2	2	1	1	5	1	1	1	2009	2	2010	2009	2	3	4	3	98	2	3
351	2	1	3	2	2	2	2	96		1	1	2005	1		2009		3	4	1	2	1	3
352	2	1	2	2	1	1	2	96		1	1	2009	2	2010	2009		3	4	1	2	1	3
353	2	0	2	2	1	1	2	96	1	1	1	2009	1		2009		2	1	3	1	2	3
353	2	0	2	2	1	1	2	96	1	1	1	2008	2	2010	2010		2	1	3	1	2	3
354	2	1	3	3	2	1	1	6		1	1	2004	1		2004	1	2	1	3	98	1	3
355	2	0	3	2	2	1	2	96	1	1	0	2000	2	2003	2002		3	1	1	3	2	3
355	2	0	3	2	2	1	2	96	1	1	0	2005	2	2005	2005		3	1	1	1	2	3
356	2	1	3	3	2	1	2	96		1	1	2006	1		9998	1	1	1	3	98	1	3
359	2	0	3	2	2	2	1	3	1	1	0	1999	2	2003	1999		4	3	3	3	2	3
359	2	0	3	2	2	2	1	3	1	1	0	2005	2	2008	2007		3	1	3	1	2	3
361	2	1	3	3	2	2	1	5		1	1	2009	1		2009		3	1	1	2	1	3
362	2	1	2	2	2	1	1	3	1	1	1	2008	2	2009	2008		3	1	2	3	1	3
365	2	0	3	2	1	2	2	96	1	1	1	2009	1		2009		3	4	3	1	1	3
367	2	1	3	2	2	1	2	96		1	0	2007	2	9998	9998		2	1	3	1	5	3
367	2	1	3	2	2	1	2	96		1	0	2004	2	2006	2005		2	1	3	1	5	3
375	2	1	3	3	2	1	2	96		1	1	2005	2	2009	2005	1	1		3	98	1	3
381	2	0	2	2	2	2	2	96	1	1	1	2009	2	2009	2009	1	3	1	1	2	1	3
383	2	1	2	2	2	2	2	96		1	1	2009	2	2010	2009		3	1	2	3	1	3
385	2	1	3	2	1	3	2	96		1	1	2009	1		2009		3	1	1	3	1	3
386	2	0	3	2	2	2	1	4	1	1	1	2008	1		2008		3		1	1	1	3
388	2	0	3	2	1	2	1	5	1	1	1	2006	2	2008	2008		2	1	3	1	1	3
394	2	1	3	2	1	2	2	96		1	1	2010	2	2010	2010	3	2	1	3	2	1	3
395	2	1	3	2	2	2	2	96		1	1	2009	1		2008		3	1	1	3	2	3
395	2	1	3	2	2	2	2	96		1	0	2005	2	2007	2006	1	3	4	1	98	2	3
396	2	1	3	3	2	1	2	96		1	0	2007	1		2007	1	1	1	3	98	1	3
398	2	0	3	3	2	1	1	3	1	1	1	2009	1		2009	2	1	1	3	98	1	3
400	2	1	3	3	2	1	1	6		1	1	2007	1		2008		3		3	3	1	3
401	2	1	3	3	2	3	2	96		1	1	2000	1		2000	1	3	3	3	98	1	3
402	2	0	3	2	2	2	1	3	1	1	0	2008	1		2008	2	3	1	3	98	1	3
405	2	1	2	2	1	3	2	96		1	1	2008	1		2010	1	3	1	1	98	1	3
406	2	0	2	2	1	2	2	96	1	1	0	2005	2	2008	2005		3		1	3	1	3
407	2	0	3	2	2	1	1	4	1	1	0	2005	2	2006	2005	2	3	4	3	98	5	3
408	2	0	3	2	1	2	1	5	1	1	0	2004	2	2004	2004		3		1	1	4	3
408	2	0	3	2	1	2	1	5	1	1	0	2007	2	2007	2007		3	1	1	1	4	3
408	2	0	3	2	1	2	1	5	1	1	0	2008	2	2008	2008		3	4	1	2	4	3
408	2	0	3	2	1	2	1	5	1	1	1	2009	1		2009		3	1	1	1	4	3
410	2	1	3	3	2	2	2	96		1	1	2007	1		2007	1	1	1	3	98	1	3
414	2	0	2	2	2	2	2	96	1	1	1	2009	1		2009	2	3	2	3	98	1	3
415	2	0	3	3	2	2	1	6	1		1	2006	1		2006		3		1	1	1	3
416	2	0	2	2	1	1	2	96	1	1	0	2007	2	2008	9998		3	1	3	1	5	3
419	2	0	3	2	2	2	2	96	1	1	0	2006	2	2008	2007	2	3		1	98	1	3
420	2	0	2	2	1	2	2	96	1	1	0	2006	2	2008	2007		3	1	1	1	2	3
420	2	0	2	2	1	2	2	96	1	1	1	2009	1		2009		3	1	1	1	2	3
424	2	1	2	3	2	1	2	96		1	0	2005	2	2006	2005	1	3	1	1	98	2	3
424	2	1	2	3	2	1	2	96		1	1	2008	1		2008		1	1	1	1	2	3
425	2	0	2	2	2	1	2	96	1	1	0	2005	2	2006	2005		3	1	3	3	3	3
426	2	0	2	2	1	1	2	96	1	1	1	2008	1		2008	2	3	1	1	98	1	3
433	2	0	3	3	2	2	1	1	1	1	1	2003	1		2003		3		3	3	1	3
436	2	0	2	2	1	2	2	96	1	1	1	2009	1		2009		3	1	1	1	1	3
441	2	1	2	3	1	2	2	96		1	1	2008	1		2009	1	1	1	1	98	1	3
443	2	0	2	2	1	1	1	4	1	1	0	2001	1		2007	2	3	1	3	98	2	3
443	2	0	2	2	1	1	1	4	1	1	1	2005	1		2009	2	3	1	3	98	2	3
444	2	0	2	2	1	2	2	96	1	1	0	2003	1		2004		3	3	1	1	1	3
446	2	1	2	3	2	2	2	96		1	1	9998	1		9998		3	4	1	2	1	3
447	2	1	3	3	2	2	1	2		1	0	2003	1		2005		3		3	2	3	3
452	2	1	2	2	1	2	2	96		1	0	2007	2	2008	2007		3	1	1	2	1	3
454	2	0	3	2	2	1	1	1	1	1	0	2004	2	2006	2004		3		1	1	4	3
454	2	0	3	2	2	1	1	1	1	1	1	2009	2	2009	2009		3	3	1	2	4	3
454	2	0	3	2	2	1	1	1	1	1	1	2010	1		2010		3	1	1	2	4	3
454	2	0	3	2	2	1	1	1	1	1	0	2008	2	2008	2008		3	3	1	2	4	3
455	2	0	3	2	2	2	1	5	1	1	0	2003	2	2005	2004		3	1	1	1	4	3
455	2	0	3	2	2	2	1	5	1	1	1	2010	1		2010		3	1	1	1	4	3
455	2	0	3	2	2	2	1	5	1	1	0	2006	2	2008	2007		3	1	1	2	4	3
455	2	0	3	2	2	2	1	5	1	1	1	2006	2	2009	2009		3	1	1	1	4	3
460	2	0	2	2	1	2	1	3	1	1	0	2008	1		2008	2	3	1	3	98	1	3
461	2	1	3	2	2	1	1	3		1	0	2005	2	2007	2005		3	1	1	2	3	3
461	2	1	3	2	2	1	1	3		1	1	2007	2	2010	2007		3	4	1	3	3	3
462	2	0	3	2	1	1	2	96	1	1	0	2005	2	2008	2008	2	4	4	1	98	1	3
463	2	1	3	3	2	1	2	96		1	0	2005	2	2005	2006	1	3		1	98	3	3
463	2	1	3	3	2	1	2	96		1	0	2005	2	9998	2003	1	3		1	98	3	3
465	2	1	3	3	2	1	2	96		1	1	2004	1		2004		2		1	2	2	3
465	2	1	3	3	2	1	2	96		1	0	2002	2	2003	2003	1	3		1	98	2	3
473	2	0	3	2	1	2	1	6	1	1	0	2006	2	2009			3	1	1	3	1	3
474	2	0	2	2	1	1	2	96	1	1	0	2000	2	2008	2006	8	3	1	3	98	1	3
475	2	0	2	2	1	2	2	96	1	1	1	2007	2	2009	2009		2	3	3	1	2	3
475	2	0	2	2	1	2	2	96	1	1	1	2009	1		2009		2		3	1	2	3
479	2	1	3	3	2	1	1	2		1	1	2003	1		2004		3	1	1	2	1	3
482	2	1	3	3	2	2	1	6		1	1	2004	2	2009	2004		3	1	2	1	2	3
482	2	1	3	3	2	2	1	6		1	1	2010	1		2010		3	4	1	3	2	3
483	2	0	2	2	1	2	2	96	1	1	1	2006	1		2006		3	1	2	1	1	3
489	2	0	3	2	1	2	2	96	1	1	1	2009	1		2009		2		3	1	2	3
490	2	1	3	3	2	1	2	96		1	1	2003	1		2003	1	3	1	1	98	1	3
491	2	0	2	2	1	1	1	3	1	1	0	2006	2	2008	2007		3	1	2	1	2	3
491	2	0	2	2	1	1	1	3	1	1	1	2010	1		2010		3	4	1	1	2	3
493	2	1	2	3	1	1	2	96		1	1	2008	1		2008		3	1	1	3	1	3
500	2	0	2	2	1	1	2	96	1	1	0	2007	2	2009	2008		3	1	2	1	2	3
500	2	0	2	2	1	1	2	96	1	1	1	2009	1		2010		3	1	2	1	2	3
501	2	0	3	2	2	2	1	4	1	1	1	2009	1		2010		3		3	2	1	3
504	2	1	3	3	2	1	1	3		1	1	2002	1		2002		3		3	2	2	3
506	2	0	3	2	2	2	1	6	1	1	0	9998	2	2007	2007	2	2	4	3	98	7	3
506	2	0	3	2	2	2	1	6	1	1	1	2007	2	2008	2007	3	2	1	3	2	7	3
506	2	0	3	2	2	2	1	6	1	1	1	9998	2	2009	2009	2	2		3	98	7	3
506	2	0	3	2	2	2	1	6	1	1	1	9998	2	2009	2009	2	2	3	3	98	7	3
507	2	1	2	3	2	1	2	96		1	1	2006	1		2007		2	1	3	2	1	3
511	2	1	3	2	2	2	1	5	1	1	0	2006	2	2007	2006		3	4	1	1	1	3
517	2	1	3	2	2	1	2	96		1	1	2009	2	2010	2009		3	3	1	2	1	3
518	2	0	2	2	1	2	2	96	1	1	0	2008	1		2008	2	3	1	2	98	1	3
520	2	0	2	2	1	2	2	96	1	1	0	2008	1		2008		3		1	1	1	3
521	2	1	3	2	2	1	1	4		1	0	2004	2	2006	2004	1	2	4	1	98	2	3
521	2	1	3	2	2	1	1	4		1	1	2009	1		2010	1	2	4	1	98	2	3
522	2	0	3	2	2	3	1	3	1	1	0	2008	1		2008		3	4	3	1	3	3
522	2	0	3	2	2	3	1	3	1	1	0	2006	2	2007	2007		3	1	3	1	3	3
522	2	0	3	2	2	3	1	3	1	1	1	2009	2	2009	2009		3	1	3	1	3	3
523	2	1	3	2	2	2	1	5		1	0	2004	2	2006	2005		2	4	3	1	3	3
523	2	1	3	2	2	2	1	5		1	0	2006	2	2006	2007		2	1	3	2	3	3
523	2	1	3	2	2	2	1	5		1	1	2008	2	2010	2008		2		3	3	3	3
529	2	1	3	2	1	1	2	96		1	0	2006	1		2008	3	3	1	3	1	1	3
530	2	1	3	2	1	2	1	3		1	0	2005	2	2007	2006	1	3	4	3	98	2	3
530	2	1	3	2	1	2	1	3		1	1	2008	1		2009	1	3	3	3	98	2	3
531	2	0	3	2	1	2	2	96	1	1	0	2008	2	2008	2008	1	3	1	1	98	1	3
533	2	0	3	3	2	1	2	96	1	1	0	2000	2	2004	2000		2	1	1	1	3	3
533	2	0	3	3	2	1	2	96	1	1	0	2004	2	2007	2004		2	1		1	3	3
535	2	1	3	2	1	1	1	3		1	1	2008	1		2008		3	4	3	3	1	3
536	2	1	2	2	2	1	2	96		1	1	2009	1		2009		2	1	3	2	1	3
537	2	1	2	2	1	2	2	96		1	1	2008	1		2009		3	4	3	2	1	3
538	2	1	3	4	2	2	1	3		1	0	2005	2	2008	2006		3	1	3	2	1	3
543	2	1	2	2	2	1	2	96	1	1	0	9998	2	9998	8998	8	2	1		98	4	3
545	2	0	3	3	2	2	2	96	1	1	1	2009			2009	2	3	1	2	98	1	3
547	2	1	3	2	2	2	2	96		1	0	2005	2	2007	2005		3	1	3	1	2	3
547	2	1	3	2	2	2	2	96		1	1	2009	2	2010	2009		3	1	3	2	2	3
550	2	1	3	3	2	1	2	96		1	1	2004	1		2004	1	3		3	98	1	3
551	2	0	2	2	1	1	2	96	1	1	1	2009	1		2009		3	4	1	1	1	3
553	2	0	3	2	2	1	2	96	1	1	0	2005	2	2007	2005		3	1	1	1	2	3
556	2	1	3	2	1	3	1	6		1	0	2007	2	2008	2007	1	3	4	1	98	3	3
556	2	1	3	2	1	3	1	6		1	1	2008	2	2009	2008	1	3	4	1	98	3	3
556	2	1	3	2	1	3	1	6		1	1	2009	1		2009	1	3	4	1	98	3	3
558	2	1	3	2	2	2	1	6		1	0	2002	2	2009	2003		3	4	2	3	1	3
562	2	0	3	2	2	2	2	96	1	1	1	2006	1		2006		3	1	1	1	1	3
568	2	0	3	3	2	2	1	5	1	1	1	2009	1		2009		3	1	3	2	1	3
570	2	1	3	3	2	2	2	96		1	0	2003	2	2003	2003	1	3		1	98	2	3
570	2	1	3	3	2	2	2	96		1	1	2003	1		2003		1	1	3	2	2	3
578	2	0	2	2	2	1	2	96	1	1	1	2007	2	2010	2009		3	1	1	1	1	3
579	2	0	2	2	1	1	2	96	1	1	0	2007	2	2009	2008		3	1	3	3	1	3
582	2	0	3	2	1	3	1	2	1	1	0	2001	2	2001	2001	3	3	4	3	3	15	3
582	2	0	3	2	1	3	1	2	1	1	1	2010	2	2010	2010	3	3	1	3	2	15	3
582	2	0	3	2	1	3	1	2	1	1	1	2010	2	2010	2010	3	3	1	3	2	15	3
582	2	0	3	2	1	3	1	2	1	1	1	2010	2	2010	2010	1	3	1	3	98	15	3
588	2	0	3	2	2	1	1	1	1	1	0	2002	2	2002	2002		3	1	1	3	2	3
588	2	0	3	2	2	1	1	1	1	1	0	2004	2	2005	2005	2	3	1	3	98	2	3
590	2	0	2	2	1	2	1	4	1	2	0	1998	2	1998	1998	1	3	3	3	98	3	3
590	2	0	2	2	1	2	1	4	1	2	0	2000	2	2000	2000		3	3	3	3	3	3
590	2	0	2	2	1	2	1	4	1	2	0	2006	2	2008	2006		3		3	1	3	3
595	2	1	3	2	2	1	2	96		1	0	2003	2	2003	2003	1	3	1	1	98	3	3
595	2	1	3	2	2	1	2	96		1	0	2006	2	2006	2006		3	4	2	2	3	3
595	2	1	3	2	2	1	2	96		1	1	2007	1		2007		3	1	3	3	3	3
597	2	1	3	2	2	1	2	96		1	0	2005	2	2005	2005	1	3		2	98	4	3
597	2	1	3	2	2	1	2	96		1	0	2004	2	2004	2004	1	3		2	98	4	3
597	2	1	3	2	2	1	2	96		1	0	2005	2	2005	2005	1	3		2	98	4	3
597	2	1	3	2	2	1	2	96		1	1	2006	1		2006	1	1	1	1	98	4	3
598	2	1	2	2	1	1	2	96		1	0	2007	2	2007	2007	1	2	1	3		3	3
598	2	1	2	2	1	1	2	96		1	0	2005	2	2005	2005	1	2	4	3	98	3	3
598	2	1	2	2	1	1	2	96		1	1	2008	1		2008	1	2	1	3		3	3
600	2	0	3	3	2	2	1	6	1	1	0	2006	2	2006	2006		3	1	1	2	2	3
600	2	0	3	3	2	2	1	6	1	1	1	2007	1		2007		3	1	1	2	2	3
601	2	1	3	3	2	3	2	96		1	1	2002	2	2010	2002		3	1	3	2	1	3
603	2	0	3	2	2	1	1	5	2	1	1	2007	2	2009	2007		2	1	1	1	1	3
608	2	1	3	2	2	2	2	96		1	0	2003	2	2007	2006	1	2	4	3	98	2	3
608	2	1	3	2	2	2	2	96		1	0	2008	1		2008		2	4	3	2	2	3
612	2	1	3	2	2	2	2	96		1	0	2004	1		2006		3	1	3	1	1	3
613	2	1	3	3	1	3	2	96		1	1	2008	1		2009		3	1	3	3	1	3
615	2	0	3	3	2	3	1	3	1	1	0	2001	2	2005	2005	2	3		1	98	3	3
615	2	0	3	3	2	3	1	3	1	1	0	2002	2	2009	2007		3		3	1	3	3
615	2	0	3	3	2	3	1	3	1	1	1	2006	1		2008		1	1	3	1	3	3
616	2	0	2	2	1	1	2	96	1	1	0	2004	2	2005	2005	1	3	1	3	98	1	3
624	2	1	2	2	1	2	2	96		1	1	2009	2	2009	2009		3	1	3	2	1	3
629	2	0	3	2	2	1	1	4	1	1	1	2009	2	2009	2009		3	1	1	1	1	3
634	2	1	3	2	1	3	1	5		2	0	2005	1		2007	1	3	4	1	98	1	3
638	2	0	2	2	1	2	1	3	1	1	1	2009	1		2009		2	1	3	1	1	3
649	2	1	2	2	1	2	2	96		1	1	2007	1		2009		3	1	1	2	1	3
650	2	0	2	2	1	2	2	96	1	1	1	2007	1		2007		3	4	1	1	1	3
653	2	1	3	2	1	2	2	96		1	1	2007	1		2009	3	2	1	3	2	1	3
655	2	1	3	2	2	2	1	4		1	1	2009	1		2009	3	3	3	1	2	1	3
658	2	0	2	2	2	1	1	3	1	1	1	2009	1		2009		3	1		1	3	3
658	2	0	2	2	2	1	1	3	1	1	0	2003	2	2004	2003	2	3	4	3	98	3	3
660	2	0	3	2	2	2	1	5	1	1	0	2002	2	2002	2002	2	2		1	98	4	3
660	2	0	3	2	2	2	1	5	1	1	0	2005	2	2005	2005	2	2		1	98	4	3
660	2	0	3	2	2	2	1	5	1	1	0	2002	2	2009	2002	2	2		1	98	4	3
660	2	0	3	2	2	2	1	5	1	1	1	2009	1		2009		2	4	3	2	4	3
661	2	0	3	2	2	1	1		1	1	0	2006	2	2006	2006	2	3	1	1	98	1	3
664	2	1	2	2	2	1	2	96		1	1	2008	1		2009		3	1	2	2	2	3
666	2	1	3	3	2	2	2	96		1	0	2001	2	2004	2001		3		1	3	2	3
666	2	1	3	3	2	2	2	96		1	1	2007	1		2007		3	1	1	2	2	3
667	2	1	3	2	2	1	2	96		1	0	2005	2	2007	2005		3	1	2	2	1	3
670	2	0	2	2	1	3	2	96	1	1	0	2006	2	2006			3	1	3	3	1	3
672	2	1	3	3	2	1	2	96		1	1	2006	2	2009	2006		1	1	3	3	2	3
672	2	1	3	3	2	1	2	96		1	1	2009	1		2009		1	1	3	3	2	3
675	2	0	3	2	2	2	1	6	1	1	1	2003	1		2004		3		1	1	1	3
679	1	0	3	2	2	1	1		1	1	1	2004	1		2010		3	1	3	1	1	3
680	2	1	3	3	2	1	2	96		1	1	2003	1		2003		2	1	3	98	1	3
685	2	1	2	2	1	3	2	96		1	1	2008	1		2009		3	3	3	2	1	3
688	2	1	2	2	1	1	2	96		1	1	2009	1		2009		3	1	3	1	3	3
700	2	1	3	2	1	2	2	96		1	0	2007	2	2007	2007	1	3	3	1	98	4	3
700	2	1	3	2	1	2	2	96		1	1	2007	2	2007	2007	1	3	4	1	98	4	3
700	2	1	3	2	1	2	2	96		1	1	2010	2	2010	2010		3	4	1	2	4	3
700	2	1	3	2	1	2	2	96		1	1	2010	1		2010		3	4	3	2	4	3
701	2	0	3	3	2	1	1	5	1	1	1	2010	1		2010	2	3	1	3	98	1	3
702	2	0	3	2	1	3	1	5	1	1	0	2003	2	2010	2003		3		3	1	2	3
702	2	0	3	2	1	3	1	5	1	1	0	2004	2	2009	2004		3		3	1	2	3
706	2	1	2	2	1	2	2	96	1	1	0	2007	2	2007	2007		3	1	3	1	1	3
707	2	1	3	4	2	1	2	96		1	1	9998	2	2010	2006	1	3	1	1	98	1	3
708	2	0	2	2	1	2	2	96	1	1	0	2000	2	2000	2000		3	1	1	3	2	3
708	2	0	2	2	1	2	2	96	1	1	1	2009	1		2009		3	1	1	1	2	3
710	2	1	3	2	2	1	2	96		1	1	2005	1		2005		2	1	3	2	1	3
715	2	0	3	3	2	1	1	5	1	1	0	2006	2	2008	2006		3	1	1	1	2	3
716	2	1	3	3	2	1	2	96		1	1	2005	1		2005	1	2	1	2	3	1	3
717	1	1	3	2	1	3	2	96		1	1	2007	2	2009	2008		3	4	3	2	1	3
719	2	1	2	2	2	2	1	3		2	1	2007	1		2007		3	4	1	1	1	3
723	2	1	3	3	2	1	2	96		1	1	2007	1		2007	1	3	1	3	98	1	3
726	2	1	3	4	2	2	1	6		1	1	2006	1		9998	1	2	4	3	98	3	3
739	2	0	2	2	2	1	2	96	1	1	0	2001	2	2009	2005	2	3	1	2	98	1	3
740	1	1	2	3	1	1	2	96		1	1	2008	1		2008	1	3	1	3	98	1	3
741	2	1	2	2	1	1	2	96		1	1	2009	1		2009		3	1	1	2	2	3
741	2	1	2	2	1	1	2	96		1	0	2008	2	2009	2008		3	1	1	2	2	3
746	1	0	2	2	1	2	2	96	1	1	0	2006	2	2006			3	4	3	3	1	3
749	2	0	3	2	1	2	2	96	1	1	0	1998	2	2006	1998		3		1	3	1	3
755	2	1	3	3	2	1	2	96		1	0	2005	2	2006	2005	3	3		1	1	2	3
761	2	0	3	3	2	2	1	5	1	1	1	2008	1		2008		1	3	3	2	1	3
762	1	0	3	2	2	1	2	96	1	1	0	1998	2	1999	1998		3	1	3	3	20	3
762	1	0	3	2	2	1	2	96	1	1	0	2003	2	2004	2003	1	3		1	98	20	3
762	1	0	3	2	2	1	2	96	1	1	0	2007	2	2007	2007	1	3	1	1	98	20	3
762	1	0	3	2	2	1	2	96	1	1	0	2005	1		2007	1	3	1	1	98	20	3
763	1	0	3	2	1	1	1	1	1	1	0	2007	2	2008	2007		3	3	1	2	1	3
766	2	1	2	2	1	2	1			1	1	2008	2	2010	2004		3	1	3	1	1	3
768	2	1	3	2	2	1	1	2		1	0	9998	2	9998	2008	2	3	4	3	98	2	3
768	2	1	3	2	2	1	1	2		1	1	2009	1		2009	2	3	4	3	98	2	3
770	2	1	2	2	1	2	2	96		1	1	2007	2	2009	2008	1	3	4	2	98	1	3
774	2	1	3	3	2	1	2	96		1	0	2002	2	2003	2002		3		1	1	3	3
774	2	1	3	3	2	1	2	96		1	0	2004	2	2005	2004	1	3	1	2	98	3	3
776	2	1	3	3	2	1	1	1		1	1	9998	1		2005	1	3	1	3	98	3	3
778	1	1	3	2	2	1	1	1		1	0	2002	2	2003	2002		3		1	1	6	3
778	1	1	3	2	2	1	1	1		1	0	2004	2	2005	2005	1	3	4	1	98	6	3
778	1	1	3	2	2	1	1	1		1	0	2006	2	2006	2006	1	3	4	1	98	6	3
778	1	1	3	2	2	1	1	1		1	1	2008	1		2009		3	4	3	3	6	3
783	1	1	3	2	1	3	2	96		1	0	2008	2	2009	2008	1	3	4	3	98	1	3
784	1	0	3	2	1	2	2	96	1	1	1	2006	2	2010	2008		3	4	1	1	1	3
785	2	1	3	3	2	2	2	96		1	0	2001	2	2003	2002	1	3		3	98	2	3
787	2	0	2	2	1	1	2	96	1	1	0	2007	1		2007		3	1	3	3	1	3
790	1	1	3	4	2	1	2	96		1	0	2004	2	2004	2004	1	3	1	1	98	4	3
790	1	1	3	4	2	1	2	96		1	1	2007	1		2009		3	1	1	2	4	3
792	2	0	3	3	2	2	1	1	1	1	0	2000	2	2004	2000		3	1	2	3	4	3
792	2	0	3	3	2	2	1	1	1	1	0	2004	2	2005	2004		3	1	2	1	4	3
792	2	0	3	3	2	2	1	1	1	1	1	2009	1		2009		3	1	3	1	4	3
793	2	0	3	2	2	3	2	96	1	1	1	2006	1		2006		3		3	2	1	3
798	2	1	3	2	1	3	1	5		1	1	2009	1		2009		3	4	2	2	2	3
798	2	1	3	2	1	3	1	5		1	0	2006	2	2008	2006		3	4	2	2	2	3
801	2	0	3	2	2	1	1	1	1	1	1	2008	1		2008	2	3	1	2	98	1	3
805	2	0	3	2	1	3	1	6	1	1	0	1997	2	1998	1997		3	4	3	3	7	3
805	2	0	3	2	1	3	1	6	1	1	0	1999	2	2006	1999		3		3	3	7	3
805	2	0	3	2	1	3	1	6	1	1	0	2005	2	2005	2005		3		3	2	7	3
805	2	0	3	2	1	3	1	6	1	1	0	2007	1		2007		3	4	3	1	7	3
809	2	0	3	2	1	2	1	6	1	1	1	2008	1		2009	2	2	1	3	98	1	3
810	1	0	2	2	1	2	2	96	1	1	1	2009	2	2009	2009	2	3	2	3	98	2	3
810	1	0	2	2	1	2	2	96	1	1	1	2009	2	2010	2009	2	3	1	3	1	2	3
811	1	1	2	2	2	1	2	96		1	1	2002	1		2006	1	3	1	1	98	1	3
814	2	0	2	2	1	2	2	96	1	1	0	2006	2	2009	2008	2	6	1	2	98	1	3
820	2	1	2	2	1	2	1	4		1	1	2009	1		2009		3	3	2	2	1	3
821	2	1	3	2	2	2	2	96		1	0	2007	2	2009	2008		2	4	1	3	2	3
821	2	1	3	2	2	2	2	96		1	0	2004	2	2004	2004	8	6		1	98	2	3
822	2	0	1	2	1	2	2	96	1	2	1	2009	2	2009	2009		2	1	3	3	1	3
824	2	0	2	2	1	2	1	3	1	1	1	2009	2	2009	2009	2	3	3	2	98	1	3
825	2	1	3	3	2	1	2	96		1	1	2004	1		2004	1	1	1	3	2	1	3
828	1	0	2	2	2	1	1	3	1	1	0	2006	2	2007	2006		3	1	3	3	10	3
828	1	0	2	2	2	1	1	3	1	1	0	2007	2	2008	2008		3	3	3	1	10	3
828	1	0	2	2	2	1	1	3	1	1	0	2008	2	2009	2008		3	1	3	1	10	3
828	1	0	2	2	2	1	1	3	1	1	1	2009	2	2009	2009		3	1	2	1	10	3
829	2	1	3	3	2	1	2	96		1	1	2003	1		2007	1	1	1	3	98	1	3
830	2	0	2	2	1	2	2	96	1	1	1	2004	1		2006	2	3		3	98	1	3
831	2	0	3	2	1	2	2	96	1	1	1	2009			2009						3	3
831	2	0	3	2	1	2	2	96	1	1	1	2009	1		2009	2	3	1	1	98	3	3
831	2	0	3	2	1	2	2	96	1	1	1	2009			2009						3	3
833	1	1	2	3	2	1	2	96		1	1	2004	1		2007	1	3	1	3	98	1	3
834	2	1	3	3	2	1	2	96		1	1	2005	1		2005		3	1	3	2	2	3
836	1	0	2	2	2	1	2	96	1	1	0	9998	2	9998	9998	2	3	1	3	98	3	3
836	1	0	2	2	2	1	2	96	1	1	0	9998	2	9998	9998	2	3	1	3	98	3	3
836	1	0	2	2	2	1	2	96	1	1	1	2009	2	2009	2009		3	1	3	3	3	3
840	2	1	3	3	2	2	1	1		1	0	1999	2	2002	2002		3	1	3	1	3	3
840	2	1	3	3	2	2	1	1		1	0	2004	2	2004	2004		3	3	1	2	3	3
845	1	0	3	2	1	2	1	3	1	1	0	2007	2	2007	2007		3	4	2	1	5	3
845	1	0	3	2	1	2	1	3	1	1	1	2009	2	2009	2009		3	1	2	1	5	3
850	1	0	3	2	1	3	2	96	1	1	0	2006	2	2008	2006		3	3	1	1	10	3
850	1	0	3	2	1	3	2	96	1	1	1	2009	2	2009	2009		3	1	1	1	10	3
850	1	0	3	2	1	3	2	96	1	1	1	2002	2	2009	2003		3	1	3	3	10	3
850	1	0	3	2	1	3	2	96	1	1	1	2010	1		2010		3	1	1	2	10	3
857	2	0	3	2	1	2	2	96	1	1	1	2008	1		2009	3	2	1	3	1	1	3
864	2	0	3	2	1	3	2	96	1	1	0	2007	1		2008		3	1	3	1	1	3
870	2	1	2	3	2	2	2	96		1	0	2007	2	2007	2007		3	1	1	1	2	3
870	2	1	2	3	2	2	2	96		1	1	2007	1		2007	1	3	1	2	98	2	3
872	2	0	2	2	1	2	2	96	1	1	1	2009	2	2009	2009	2	3	3	2	98	1	3
879	2	0	3	3	2	3	1	5	1	1	0	2001	2	2008	2006	3	3		3	1	3	3
879	2	0	3	3	2	3	1	5	1	1	1	2009	1		2010		3		3	2	3	3
879	2	0	3	3	2	3	1	5	1	1	1	2009	2	2009	2009		3	1	3	2	3	3
888	2	1	3	3	2	2	1	4	1	1	1	2002	1		2010		1		3	1	1	3
891	2	1	3	3	2	1	1	3		1	1	2009	1		2009	1	3	1	1	98	4	3
891	2	1	3	3	2	1	1	3		1	0	2005	2	2006	2006	1	3	1	1	98	4	3
891	2	1	3	3	2	1	1	3		1	0	9998	2	2008	2008	1	3	1	1	98	4	3
891	2	1	3	3	2	1	1	3		1	0	2003	2	2005	2003	1	3	1	3	98	4	3
895	1	0	2	2	1	1	1	3	1	1	1	2009	2	2009	2009		3	3	3	3	1	3
900	1	0	2	2	2	1	2	96	1	1	1	2009	2	2010	2009		3	1	1	1	1	3
902	1	0	2	2	2	1	1		1	1	1	2008	1		2009	2	3	4	3	98	1	3
903	2	1	3	2	2	1	1		1	1	1	2010	1		2010	2	3	1	1	98	4	3
906	1	0	2	2	1	2	2	96	1	1	0	2006	1		2007		3	4	1	1	1	3
912	1	1	3	2	1	2	1	4		1	1	2006	2	2010	2006		3	4	1	2	2	3
912	1	1	3	2	1	2	1	4		1	1	2009	1		2010		3	4	1	2	2	3
914	2	0	3	2	2	1	2	96	1	1	1	2009	2	2009	2009	3	3	1	1	2	7	3
914	2	0	3	2	2	1	2	96	1	1	0	9998	2	9998	1999		3	1	1	1	7	3
915	2	1	3	3	2	1	2	96		1	1	2007	1		2007		3	4	3	3	1	3
916	1	0	3	2	2	1	1	2	1	1	0	2004	2	2004	2004	2	3	3	3	98	6	3
916	1	0	3	2	2	1	1	2	1	1	0	2005	2	2005	2004	2	3	4	3	98	6	3
916	1	0	3	2	2	1	1	2	1	1	1	2006	2	2009	2009		3	1	3	1	6	3
916	1	0	3	2	2	1	1	2	1	1	1	2009	1		2009		3	1	3	1	6	3
918	1	0	3	2	1	2	1	4	1	1	1	2008	1		2010		3	4	3	1	1	3
919	1	0	3	2	1	2	2	96	1	1	0	2006	2	2007	2006		3	1	3	3	2	3
919	1	0	3	2	1	2	2	96	1	1	1	2009	1		2009		3	1	3	1	2	3
923	2	1	3	3	1	2	2	96		1	1		1		2008	1	3	4	3	98	1	3
929	1	0	2	2	1	2	2	96	1	1	0	2006	2	2006	2006		3	1	2	1	1	3
934	2	1	3	3	2	2	2	96		1	1	2006	1		2006		1	3	3	2	1	3
938	2	1	3	3	2	1	2	96		1	0	2000	2	2001	2001		3		1	2	2	3
945	1	1	2	2	1	2	2	96		1	1	2009	1		2010		3	4	1	2	1	3
946	2	1	3	2	1	3	2	96		1	0	2007	2	2008	2007	1	3	1	2	98	1	3
955	2	0	2	2	2	1	2	96	1	1	1	2008	1		2008	2	3	1	1	98	1	3
957	2	1	3	2	2	2	2	96	1	1	0	2008	2	2009	2008		3	1	3	1	4	3
957	2	1	3	2	2	2	2	96	1	1	0	2008	2	2008	2008		3	1	3	1	4	3
957	2	1	3	2	2	2	2	96	1	1	0	2006	2	2008	2007		3	4	3	1	4	3
957	2	1	3	2	2	2	2	96	1	1	1	2009	2	2009	2009		4	1	1	2	4	3
958	1	1	3	4	2	1	2	96		1	0	2005	2	2005	2005		3	1	1	2	2	3
960	1	0	2	2	1	1	2	96	1	2	1	2005	1		2010	3	3	1	1	1	1	3
962	1	0	3	2	1	3	1	6	1	1	0	2006	2	2008	2007		3	4	3	1	1	3
966	1	0	3	2	2	3	1	3	1	1	1	2004	1		2007		3	4	1	1	1	3
967	2	1	3	3	2	2	1	6		1	0	2002	2	2006	2006		3		3	3	3	3
967	2	1	3	3	2	2	1	6		1	0	2002	2	2006	2006		3		1	3	3	3
968	1	1	3	2	2	1	2	96		1	0	2006	2	2007	2006		3	4	1	2	2	3
968	1	1	3	2	2	1	2	96		1	1	2008	1		2010		3	4	1	2	2	3
971	1	0	3	2	1	3	1	1	1	1	1	2007	1		2008		3	4	2	1	1	3
972	2	0	2	2	1	2	2	96	1	1	1	2009	2	2009	2009		3	1	1	1	1	3
978	2	0	2	2	1	2	2	96	1	1	0	2003	2	2007	2003		3	1	3	3	1	3
982	1	0	3	2	2	3	2	96	1	1	0	2004	2	2004	2004		3	4	1	1	1	3
985	1	0	2	2	1	3	2	96	1	1	0	2003	2	2005	2003	2	3	3	3	98	6	3
985	1	0	2	2	1	3	2	96	1	1	0	2006	2	2008	2006	2	3	3	3	98	6	3
985	1	0	2	2	1	3	2	96	1	1	1	2009	1		2009	2	3	3	3	98	6	3
985	1	0	2	2	1	3	2	96	1	1	1	2009	1		2009	2	3	1	3	98	6	3
990	2	0	2	2	2	1	1		1	1	0	2008	2	2010	2008		2	3	3	1	2	3
990	2	0	2	2	2	1	1		1	1	0	2006	2	9998	2006		2	3	3	1	2	3
996	1	1	3	2	2	3	2	96		1	0	2005	2	2005	2005		3	1	3	1	5	3
996	1	1	3	2	2	3	2	96		1	0	2006	2	2007	2007		3	1	3	2	5	3
996	1	1	3	2	2	3	2	96		1	0	2008	2	2008	2008		3	1	1	2	5	3
996	1	1	3	2	2	3	2	96		1	1	2009	1		2009		3	1	1	2	5	3
999	1	1	3	3	2	1	1	2		1	0	2002	2	2002	2002		3	1	3	1	2	3
1002	1	0	3	4	1	2	1	2	1	1	1	2010	1		2010		3	3	1	1	4	3
1003	2	0	3	2	2	1	2	96	1	1	1				2010		3	1	1	1	1	3
1014	2	0	3	3	1	2	1	6	1	1	1	2009	1		2009	2	2	4	3	98	3	3
1014	2	0	3	3	1	2	1	6	1	1	1	2009	2	2009	2009		2	4	3	1	3	3
1014	2	0	3	3	1	2	1	6	1	1	1	2010	2	2010	2010		2	1	3	2	3	3
1018	2	0	3	2	1	3	2	96	1	1	1	2008	1		2009	2	3	4	1	98	1	3
1021	1	1	2	2	1	1	2	96		1	1	2008	1		2008		3	2	1	1	1	3
1023	1	1	3	3	2	2	2	96		1	1	2004	1		2004		3	1	1	2	1	3
1026	1	0	3	3	2	1	1	1	1	1	0	2000	2	2004	2000		3	1	3	1	2	3
1026	1	0	3	3	2	1	1	1	1	1	1	2005	1		2005		3	1	3	1	2	3
1027	1	0	2	2	1	1	2	96	1	1	0	2007	2	2008	2007		3	3	1	1	4	3
1027	1	0	2	2	1	1	2	96	1	1	1	2009	2	2009	2009		3	4	1	1	4	3
1027	1	0	2	2	1	1	2	96	1	1	1	2010	1		2010		3	3	1	1	4	3
1027	1	0	2	2	1	1	2	96	1	1	1	2010	2	2010	2010		3	3	1	1	4	3
1033	1	0	2	2	1	2	2	96	2	1	0	2007	2	2008	2007	3	3	3	1	1	2	3
1033	1	0	2	2	1	2	2	96	2	1	1	2009	1		2009	3	3	3	1	1	2	3
1042	1	1	2	2	2	2	2	96		1	1	2007	2	2009	2007	1	3		3	98	1	3
1045	1	1	2	2	1	3	2	96		1	0	2006	1		2008	1	3	1	1	98	1	3
1046	2	0	2	2	1	3	2	96	1	1	0	2005	1		2007	2	3	1	3	98	1	3
1051	1	1	2	2	1	1	2	96		1	1	2009	2	2010	2009		3	1	1	1	1	3
1053	1	0	2	2	1	2	2	96	1	1	1	2005	2		2010		3	1	1	1	1	3
1057	2	1	3	2	2	2	2	96		1	1	2006	1		2006	1	3	4	1	98	1	3
1058	1	0	2	2	2	2	1	3	1	1	0	2007	1		2008		3	1	1	1	1	3
1065	1	1	2	2	2	1	2	96		1	0	2006	2	2006	2006	1	3	1	1	98	3	3
1065	1	1	2	2	2	1	2	96		1	0	2007	2	2007	2007	1	3	1	1	98	3	3
1065	1	1	2	2	2	1	2	96		1	1	2008	1		2008	1	3	3	1	98	3	3
1071	1	1	3	3	2	1	2	96		1	1	2005	1		2006	1	3	1	3	98	1	3
1072	1	1	3	3	2	1	1	1		1	1	2003	1		2004		3	1	1	1	1	3
1074	1	1	3	3	2	1	2	96		1	1	2008	1		2008		3	1	2	3	1	3
1075	1	0	2	2	1	1	1	3	2	1	0	2007	2	2007	2007		3	4	3	1	3	3
1075	1	0	2	2	1	1	1	3	2	1	0	2007	2	2007	2007		3	4	3	3	3	3
1075	1	0	2	2	1	1	1	3	2	1	1	2007	2	2009	2007		3	3	3	1	3	3
1077	1	0	3	3	2	1	1	3	1	1	1	2008	1		2008		3		3	1	1	3
1079	1	0	3	3	2	3	1	2	1	1	1	2003	1		2003		3	1	2	1	2	3
1080	2	0	2	2	1	3	1	6	1	1	1	2009	1		2009		3		3	1	1	3
1083	1	1	3	2	2	2	1	3		1	0	2000	2	2002	2000		3	1	3	3	3	3
1083	1	1	3	2	2	2	1	3		1	0	2003	2	2004	2004	1	3	4	3	98	3	3
1083	1	1	3	2	2	2	1	3		1	1	2009	2	2010	2010	8	3	4	3	2	3	3
1085	1	0	3	3	2	2	2	96	1	1	1	2007	1		2008	2	3	1	1	98	1	3
1092	1	0	2	2	1	1	2	96	1	1	1	2009	1		2009		3	1	2	1	1	3
1098	1	0	3	2	2	2	2	96	1	1	0	9998	2	2000	2000	3	3	1	2	3	3	3
1099	1	1	2	2	1	3	2	96		1	1	2010	1		2010		3	3	3	2	1	3
1100	1	1	3	3		0	2	96		1	1	2005	1		2007		6	1	3	2	41	3
1104	1	0	2	2	1	1	2	96	1	1	0	2006	2	2006	2006		3	3	1	1	11	3
1104	1	0	2	2	1	1	2	96	1	1	0	2007	2	2007	2007		3	4	1	1	11	3
1104	1	0	2	2	1	1	2	96	1	1	1	2009	2	2009	2009		3		1	1	11	3
1104	1	0	2	2	1	1	2	96	1	1	1	2010	1		2010		3	4	1	2	11	3
1107	1	1	3	3	2	2	2	96		1	1	1996	1		2003	1	3	1	3	98	1	3
1114	1	0	3	2	1	2	2	96	1	1	0	2004	2	2005	2004		3		3	1	1	3
1115	1	1	3	4	2	1	1	1		1	0	2004	2	2007	2004	1	3	1	1	98	2	3
1117	2	1	3	2	2	2	2	96		1	0	2007	1		2007		3	1	1	2	1	3
1122	1	0	2	2	1	1	2	96	1	1	1	2010	2	2010	2010		3	1	2	1	1	3
1124	1	1	3	4	2	2	1	2		1	0	2002	2	2005	2005	1	3	1	3	98	3	3
1124	1	1	3	4	2	2	1	2		1	0	2006	2	2008	2006	1	1	3	3	98	3	3
1124	1	1	3	4	2	2	1	2		1	1	2009	1		2009	1	3	4	3	98	3	3
1127	1	1	3	3	2	1	1	1		1	0	2001	2	2001	2001		3	1	3	1	3	3
1127	1	1	3	3	2	1	1	1		1	0	2002	2	2002	2002		3	1	3	2	3	3
1127	1	1	3	3	2	1	1	1		1	1	2003	1		2003		3	1	2	2	3	3
1128	2	1	2	2	1	2	2	96		1	1	2008	1		2010		2	1	3	1	1	3
1129	2	0	3	2	1	3	1	4	1	1	0	2002	2	2005	2002		3		2	1	1	3
1131	1	1	3	2	1	2	2	96		1	1	2006	1		2008		3	4	1	2	1	3
1139	1	1	2	2	1	1	2	96	2	1	1	2004	1		2004		3	1	2	3	1	3
1146	1	0	3	2	2	1	1	3	1	1	0	2008	1		2008		3	1	1	1	2	3
1146	1	0	3	2	2	1	1	3	1	1	1	2006	1		2006		3	1	1	1	2	3
1156	1	1	2	2	1	2	2	96		1	1	2009	2	2009	2009		3	4	1	1	2	3
1156	1	1	2	2	1	2	2	96		1	1	2006	1		2006		3	1	1	2	2	3
1158	2	1	2	3	1	1	2	96		1	1	2009	2	2009	2009		3	1	3	3	2	3
1158	2	1	2	3	1	1	2	96		1	1	2009	1		2009		3	1	3	1	2	3
1160	1	1	3	3	2	1	1	1	1	1	0	2007	2	2007	2007		3	3	1	3	3	3
1160	1	1	3	3	2	1	1	1	1	1	1	2009	2	2010	2009		3		1	1	3	3
1163	1	1	3	3	2	1	2	96		1	1	2006	1		2006		3	3	3	2	1	3
1164	1	1	3	2	1	2	2	96		1	1	2005	2	2009	2005		3	3	1	3	1	3
1170	1	1	2	2	1	1	2	96		1	1	2010	1		2010		3	3	1	1	1	3
1175	1	1	3	2	2	3	1	4		1	0	2007	2	2007	2007		3	1	1	2	2	3
1176	1	0	2	2	1	2	2	96	1	1	0	2005	1		2007		3	1	3	1	1	3
1179	1	0	2	2	1	2	2	96	1	1	0	2006	2	2006	2006	3	3		1	1	2	3
1179	1	0	2	2	1	2	2	96	1	1	1	2009	1		2009		3	4	1	1	2	3
1182	1	1	2	2	1	2	2	96		1	0	2002	2	2005	2004		3	4	1	1	2	3
1182	1	1	2	2	1	2	2	96		1	0	2007	1		2008		3	4	1	2	2	3
1185	1	0	3	2	2	3	1	6	1	1	1	2007	1		2009		3	1	1	1	1	3
1187	1	1	2	2	2	3	2	96		1	1	2005	1		2005		3	1	3	1	1	3
1188	1	0	2	2	2	1	2	96	1	1	0	2003	2	2009	2003		3		2	3	5	3
1188	1	0	2	2	2	1	2	96	1	1	0	2006	2	2007	2006		3	3	2	1	5	3
1188	1	0	2	2	2	1	2	96	1	1	0	2008	1		2008		3	1	3	1	5	3
1188	1	0	2	2	2	1	2	96	1	1	1	2009	2	2009	2009		3	4	2	1	5	3
1192	1	0	3	2	2	2	1	2	1	1	1	2008	2	2009	2008		3	4	1	2	1	3
1193	1	1	3	3	2	1	1	2		1	0	2004	2	2006	2004		3	2	3	1	2	3
1194	1	1	3	2	2	2	2	96		1	1	2000	2	2009	2004	3	3	4	3	1	1	3
1197	2	0	3	2	2	2	2	96	1	1	0	2004	2	2004	2004		2	4	3	1	2	3
1197	2	0	3	2	2	2	2	96	1	1	0	2006	2	2006	2006		2	4	3	1	2	3
1200	2	0	2	2	1	1	2	96	1	1	0	2005	2	2005	2005		3		2	3	1	3
1202	2	1	3	3	2	1	2	96		1	1	2006	1		2006		3	1	3	3	1	3
1204	2	0	3	3	2	3	1	1	1	1	0	1995	2	2000	2000		3		2	1	2	3
1205	1	1	3	4	2	1	1	1		1	1	2000	2	2009	2000	1	3	3	3	98	1	3
1209	2	1	3	3	2	1	1	1		1	0	2003	2	2004	2004		3		3	1	5	3
1209	2	1	3	3	2	1	1	1		1	0	2005	2	2005	2005	1	3	1	1	98	5	3
1209	2	1	3	3	2	1	1	1		1	1	2005	2	2009	2005	1	3	1	1	98	5	3
1209	2	1	3	3	2	1	1	1		1	1	2009	2	2010	2010	1	3	1	1	98	5	3
1210	1	0	2	2	1	1	2	96	1	1	0	2007	2	2009	2008	3	3	3	3	1	1	3
1215	2	1	3	2	2	1	1	5		1	0	2006	2	2009	2006		3		1	2	2	3
1215	2	1	3	2	2	1	1	5		1	0	2003	2	2006	2004		3	4	1	2	2	3
1242	2	1	3	4	2	1	2	96		1	0	2000	2	2000	2000		6		3	2	9	3
1242	2	1	3	4	2	1	2	96		1	0	2001	2	2001	2001		4	1	1	2	9	3
1242	2	1	3	4	2	1	2	96		1	0	2002	2	2007	2002		3	1	1	2	9	3
1242	2	1	3	4	2	1	2	96		1	1	2007	1		2007		3	3	3	2	9	3
1253	2	0	3	3	2	1	2	96	1	1	0	2004	2	2005	2004		3	1	1	1	3	3
1253	2	0	3	3	2	1	2	96	1	1	0	2007	2	2008	2007		3	1	2	1	3	3
1253	2	0	3	3	2	1	2	96	1	1	1	2004	2	2009	2005		3	1	3	1	3	3
1260	2	0	1	2	1	1	2	96	1	1	1	2010	1		2010		3	1	2	3	2	3
1261	2	0	3	3	2	2	1	5	1	1	1	2002	1		2002		3		1	3	1	3
1264	2	0	2	4	2	2	1	3	1	1	0	2003	2	2004	2004		3	4	3	3	15	3
1264	2	0	2	4	2	2	1	3	1	1	0	2004	2	2006	2006		3	4	2	1	15	3
1264	2	0	2	4	2	2	1	3	1	1	0	2008	2	2008	2008		3	4	3	1	15	3
1271	1	1	3	3	2	1	2	96		1	1	2004	1		2004		3		1	3	1	3
1274	1	0	2	2	1	1	1	4	1	1	0	2007	2	2008	2007		3	3	1	3	2	3
1274	1	0	2	2	1	1	1	4	1	1	1	2009	1		2009		3	1	2	1	2	3
1275	1	1	3	4	2	1	2	96		1	0	1998	2	2008	2008		3	1	1	2	2	3
1275	1	1	3	4	2	1	2	96		1	1	2009	2	2009	2009		3	2	1	3	2	3
1283	1	1	2	2	1	2	2	96		1	1	2006	1		2008		3	1	1	1	1	3
1286	2	1	3	3	1	1	2	96		1	1	2008	2	2009	2008		3	1	1	2	2	3
1292	1	0	2	2	2	1	1	1	1	1	0	1997	2	2003	1997	2	3	1	3	98	3	3
1292	1	0	2	2	2	1	1	1	1	1	0	2002	2	2004	2002		3	4	3	3	3	3
1292	1	0	2	2	2	1	1	1	1	1	1	2005	1		2005		3	4	3	3	3	3
1297	1	0	3	2	2	1	1	3	1	1	0	2004	2	2004	2004		3	1	3	3	4	3
1297	1	0	3	2	2	1	1	3	1	1	0	2006	2	2006	2006		3	4	3	3	4	3
1300	1	1	2	3	2	1	1	1	1	1	0	2004	2	2004	2004		3	2	3	1	3	3
1300	1	1	2	3	2	1	1	1	1	1	1	2008	1	9998	2008		3	1	3	1	3	3
1300	1	1	2	3	2	1	1	1	1	1	0	2006	2	2006	2006		3	1	3	1	3	3
1302	2	1	3	3	2	2	1	6		1	0	2001	2	2005	2001	1	3		1	98	2	3
1302	2	1	3	3	2	2	1	6		1	1	2009	1		2009		3	1	1	2	2	3
1303	1	0	2	2	2	1	2	96	1	1	0	2004	1				3	1	1	3	3	3
1303	1	0	2	2	2	1	2	96	1	1	1	2008	1		2008		3	4	3	1	3	3
1303	1	0	2	2	2	1	2	96	1	1	1	2003	1		2004		3	1	3	3	3	3
1307	2	0	3	2	2	2	1		1	1	0	1999	2	9998	2001		3	1	1	3	1	3
1310	2	1	3	3	2	2	1	3		1	1	2003	1		2003	1	3		2	98	1	3
1311	1	1	3	3	2	2	2	96		1	1	2007	2	2009	2008		3	2	3	3	2	3
1311	1	1	3	3	2	2	2	96		1	1	2002	2	2010	2007		3	1	3	2	2	3
1315	1	0	3	2	2	1	1	3	1	1	0	2001	2	2002	2001		3	1	1	1	5	3
1315	1	0	3	2	2	1	1	3	1	1	0	1999	2	2003	1999		3		1	3	5	3
1315	1	0	3	2	2	1	1	3	1	1	0	2004	2	2005	2004		3	2	1	1	5	3
1315	1	0	3	2	2	1	1	3	1	1	0	2008	2	2008	2008		3	1	1	1	5	3
1316	2	0	3	2	2	1	1	4	1	1	1	2009	2	2009	2009		3	4	3	1	3	3
1316	2	0	3	2	2	1	1	4	1	1	1	2009	2	2009	2009		3	4	3	1	3	3
1316	2	0	3	2	2	1	1	4	1	1	1	2010	1		2010		3	4	3	1	3	3
1317	2	1	2	2	2	1	2	96		1	0	2003	2	2008	2005		3	1	1	3	1	3
1320	2	1	3	2	2	2	1	6		1	0	2000	2	2003	2003	1	3		1	98	2	3
1320	2	1	3	2	2	2	1	6		1	1	2005	1		2006	1	4	4	2	98	2	3
1323	2	0	3	2	2	2	1	6	1	1	1	2008	1		2008	2	2	4	3	98	1	3
1325	1	1	3	4	2	1	2	96		1	0	2003	2	2004	2003	1	3	3	1	98	2	3
1325	1	1	3	4	2	1	2	96		1	0	2006	2	2006	2006	1	1	3	1	98	2	3
1327	1	1	3	4	2	1	1	4		1	0	2005	2	2005	2005		3	1	3	3	1	3
1331	1	0	3	2	1	2	1		1	1	0	1996	2	2004	2005	2	3	4	3	98	4	3
1331	1	0	3	2	1	2	1		1	1	1	2003	2	2009	2007	2	3	1	3	98	4	3
1331	1	0	3	2	1	2	1		1	1	1	2009	1		2009		3	4	3	1	4	3
1331	1	0	3	2	1	2	1		1	1	1	2010	1		2010		3	4	3	1	4	3
1336	2	1	3	2	1	2	2	96		1	0	2006	2	2009	2007	1	3	4	2	98	1	3
1339	2	0	3	2	1	2	1	6	1	1	0	2002	2	2006	2003		3	1	1	3	3	3
1339	2	0	3	2	1	2	1	6	1	1	0	2008	2	2008	2008		3	1	1	3	3	3
1339	2	0	3	2	1	2	1	6	1	1	1	2009	2	2009	2009		3	1	1	1	3	3
1341	2	0	2	2	2	2	1	6	1	1	0	2007	2	2008	2007	3	3	1	1	1	5	3
1341	2	0	2	2	2	2	1	6	1	1	0	2007	2	2007	2007	3	3	1	2	1	5	3
1345	1	1	2	3	2	1	2	96		1	0	2005	2	2006	2005		3	4	1	1	2	3
1345	1	1	2	3	2	1	2	96		1	1	2008	1		2008		1	4	1	2	2	3
1346	1	1	3	2	1	3	2	96		1	0	2003	2	2008	2005		3	3	1	2	2	3
1346	1	1	3	2	1	3	2	96		1	1	2005	1		2009		3		2	3	2	3
1348	2	1	3	2	2	1	1	5		1	1	2009	1		2010		3	1	1	3	2	3
1348	2	1	3	2	2	1	1	5		1	0	2005	2	2009	2007		3	1	1	2	2	3
1350	1	0	2	2	2	2	1	3	1	1	0	2007	2	2007	2007		3	4	1	1	4	3
1350	1	0	2	2	2	2	1	3	1	1	1	2008	2	2009	2009		3	1	1	1	4	3
1350	1	0	2	2	2	2	1	3	1	1	1	2009	2	2009	2009		3	1	1	1	4	3
1350	1	0	2	2	2	2	1	3	1	1	1	2010	2	2010	2010		3	1	1	1	4	3
1354	2	0	3	3	2	1	1	4	1	1	1	2009	1		2009		2	1	1	2	1	3
1356	2	1	3	2	2	2	1	6		1	0	2007	2	2008	2007		3	4	1	2	2	3
1356	2	1	3	2	2	2	1	6		1	1	9998	1		2010		3	4	1	2	2	3
1360	1	0	3	2	2	1	1	1	1	1	0	2006	2	2006	2006		3	4	3	1	7	3
1360	1	0	3	2	2	1	1	1	1	1	0	1998	2	1998	1998		3	1	3	3	7	3
1360	1	0	3	2	2	1	1	1	1	1	1	2009	2	2009	2009		3	4	3	2	7	3
1360	1	0	3	2	2	1	1	1	1	1	0	2008	2	2008	2008		3	4	3	1	7	3
1363	1	0	2	4	1	1	1		1	1	0	2003	2	2005	2003		3	1	3	3	4	3
1363	1	0	2	4	1	1	1		1	1	0	2005	2	2005	2005	3	3	1	1	1	4	3
1363	1	0	2	4	1	1	1		1	1	0	2005	2	2005	2005	1	3	1	1	98	4	3
1363	1	0	2	4	1	1	1		1	1	1	2008	1		2008	2	3	4	2	98	4	3
1367	2	1	3	2	2	2	1	6		1	1	2008	1		2009		3	4	1	2	1	3
1375	1	0	3	4	2	3	1	3	1	1	0	2004	2	2006	2004		2	4	3	3	6	3
1375	1	0	3	4	2	3	1	3	1	1	0	2005	2	2005	2005		3	3	3	3	6	3
1375	1	0	3	4	2	3	1	3	1	1	0	2006	2	2007	2006		3	4	1	3	6	3
1375	1	0	3	4	2	3	1	3	1	1	1	2008	1		2009		3	1	3	1	6	3
1379	1	1	3	3	2	1	2	96		1	0	2001	2	2001	2001	1	3	4	1	98	2	3
1380	2	0	3	2	1	2	2	96	1	1	1	2010	2	2010	2010		3	1	2	3	1	3
1382	2	1	3	3	1	2	2	96		1	1	2008	1		2008		3	1	1	3	1	3
1384	1	0	3	3	2	1	1	1	1	1	0	2001	2	2001	2001	2	3	4	3	98	3	3
1384	1	0	3	3	2	1	1	1	1	1	1	2002	1		2002	2	3	1	3	98	3	3
1388	1	0	2	4	1	2	1	3	1	1	0	2007	2	2007	2007		3	1	3	1	3	3
1390	1	1	3	2	2	1	2	96		1	1	2001	1		2003	1	3	3	3	98	1	3
1393	1	0	2	2	1	2	1	6	1	1	0	2004	2	2009	2006		3	1	1	1	1	3
1397	2	1	2	2	1	2	2	96		1	1	2008	1		2008		3	4	1	2	1	3
1404	2	1	3	3	2	2	2	96		1	0	2003	1		2005		3	1	1	2	1	3
1407	2	0	2	2	1	2	2	96	1	1	1	2009	2	2010	2009		3	1	3	1	1	3
1408	2	0	3	2	2	2	1		1	1	1	2006	1		2009		3	4	3	2	1	3
1409	2	0	3	2	2	1	1	3	1	1	1	2010	1		2010	2	3	4	3	98	1	3
1418	1	0	3	3	2	3	1	2	1	1	0	2004	2	2005	2004		3	1	1	3	5	3
1418	1	0	3	3	2	3	1	2	1	1	0	2006	2	2006	2006		3	3	1	1	5	3
1418	1	0	3	3	2	3	1	2	1	1	0	2006	2	2007	2006		3	4	1	1	5	3
1418	1	0	3	3	2	3	1	2	1	1	1	2007	1		2007		3	1	1	1	5	3
1421	1	1	3	3	2	1	2	96		1	0	2005	2	2006	2005		3	1	3	1	2	3
1421	1	1	3	3	2	1	2	96		1	1	2006	1		2007		3	4	2	2	2	3
1425	1	1	2	2	1	1	1	3		1	1	2008	1		2009		3	1	1	2	1	3
1429	2	0	3	3	2	3	1	3	1	1	0	2007	1		2007		3		3	1	1	3
1431	1	0	2	2	1	2	2	96	1	1	1	2007	1		2008		3	1	3	3	1	3
1433	2	0	3	2	2	3	1	4	1	1	0	1999	2	2000	2000		3		2	3	5	3
1433	2	0	3	2	2	3	1	4	1	1	0	2000	2	2004	2002		3		2	1	5	3
1433	2	0	3	2	2	3	1	4	1	1	1	2008	2	2009	2008		3	1	1	2	5	3
1433	2	0	3	2	2	3	1	4	1	1	1	2009	1		2010		3		3	2	5	3
1442	1	0	3	2	1	2	2	96	1	1	1	2008	1		2008		3	1	3	1	1	3
1455	2	0	3	4	2	1	1	1	1	1	0	1999	2	2000	1999	2	3		3	98	10	3
1455	2	0	3	4	2	1	1	1	1	1	0	2001	2	2001	2001	2	3	1	3	98	10	3
1455	2	0	3	4	2	1	1	1	1	1	0	2003	2	2008	2004		3	1	3	2	10	3
1455	2	0	3	4	2	1	1	1	1	1	1	2010	1		2010		3		3	2	10	3
1467	1	0	3	2	2	1	1	3	1	1	1	2009	1		2009		3	3	3	1	1	3
1472	2	0	3	2	2	1	1	1	1	1	0	2002	2	2004	2002		3		3	3	5	3
1472	2	0	3	2	2	1	1	1	1	1	0	2004	2	2005	2004		3		3	1	5	3
1472	2	0	3	2	2	1	1	1	1	1	0	2008	2	2008	2008	2	3	1	3	98	5	3
1472	2	0	3	2	2	1	1	1	1	1	1	2008	1		2008		3	4	3	2	5	3
1477	2	0	3	2	2	1	2	96	1	1	0	2005	2	2005	2005	2	3		1	98	3	3
1477	2	0	3	2	2	1	2	96	1	1	0	2004	2	2005	2004		3		1	1	3	3
1477	2	0	3	2	2	1	2	96	1	1	0	2006	2	2007	2007	2	3	1	2	98	3	3
1478	2	1	3	2	2	2	2	96	1	1	0	2003	2	2003	2003		2		1	1	20	3
1478	2	1	3	2	2	2	2	96	1	1	0	2005	2	2005	2005		2		1	1	20	3
1478	2	1	3	2	2	2	2	96	1	1	0	2006	2	2006	2006		2		1	2	20	3
1478	2	1	3	2	2	2	2	96	1	1	0	2008	2	2008	2008		2		3	3	20	3
1485	1	1	2	2	1	2	2	96		1	1	2005	1		2009	1	3	3	1	98	1	3
1489	1	1	3	2	1	3	2	96		1	0	2007	2	2008	2007	3	3	4	2	1	2	3
1492	1	1	3	2	1	2	2	96		1	0	2004	2	2005	2004	1	3	1	1	98	5	3
1492	1	1	3	2	1	2	2	96		1	0	2007	2	2007	2007	1	3	1	1	98	5	3
1492	1	1	3	2	1	2	2	96		1	1	2007	1		2007	1	3	1	1	98	5	3
1495	2	1	2	2	1	1	2	96		1	1	2009	1		2009		3	4	1	2	1	3
1496	1	0	2	2	2	2	2	96	1	1	1	2007	2	2010	2009		3	1	2	1	1	3
1498	1	1	3	3	2	3	1	2	1	1	0	1997	2	1997	1997		3	4	1	3	10	3
1498	1	1	3	3	2	3	1	2	1	1	0	2000	2	2000	2000		3	1	1	1	10	3
1498	1	1	3	3	2	3	1	2	1	1	0	2001	2	2001	2001		3	4	1	1	10	3
1498	1	1	3	3	2	3	1	2	1	1	1	2008	1		2008		3	4	1	1	10	3
1499	2	0	3	2	2	3	2	96	1	1	0	2002	2	2004	2003		3	1	3	1	1	3
1501	1	1	2	2	1	1	2	96		1	1	2001	2	2009	2008		3	1	3	1	1	3
1505	1	0	3	2	1	1	2	96	1	1	0	2006	2	2006	2006		3		1	3	2	3
1505	1	0	3	2	1	1	2	96	1	1	0	2008	2	2008	2008		3	1	1	3	2	3
1507	2	1	2	2	1	1	2	96		1	1	2010	1		2010		3	4	1	2	1	3
1508	2	0	2	2	1	2	2	96	1	1	0	2000	2	2001	2001	8	3	4	2	98	1	3
1517	2	0	2	2	1	2	2	96	1	1	0	1999	2	2000	1999	3	2	1	3	3	10	3
1517	2	0	2	2	1	2	2	96	1	1	0	2000	2	2000	2000	3	2	1	3	3	10	3
1517	2	0	2	2	1	2	2	96	1	1	0	2000	2	2000	2000	3	2	1	3	3	10	3
1527	2	1	3	2	2	1	1	5		1	0	2004	2	2008	2004	1	3		1	98	2	3
1527	2	1	3	2	2	1	1	5		1	0	2009	1		2008	1	3		1	98	2	3
1544	2	1	2	2	2	1	2	96	1	1	1	2010	1		2010		3	1	3	1	1	3
1586	2	1	3	2	2	2	2	96		1	0		2		2003	1		1	1	98	1	3
1592	1	1	3	3	2	1	2	96		1	0	2005	2	2005	2005		3	1	1	1	2	3
1592	1	1	3	3	2	1	2	96		1	1	2006	1		2006		3	1	1	1	2	3
1596	1	0	3	2	1	2	2	96	1	2	1	2009	1		2009	3	3	1	3	2	1	3
1603	2	1	3	3	1	2	1	4		1	1	2008	1		2009		1	1	1	2	1	3
1658	2	0	3	3	2	1	1	5	1	1	0	2005	2	2006	2005		3		3	1	4	3
1658	2	0	3	3	2	1	1	5	1	1	0	2005	2	2006	2006		1		3	1	4	3
1658	2	0	3	3	2	1	1	5	1	1	0	2005	2	2006	2005		3		3	1	4	3
1658	2	0	3	3	2	1	1	5	1	1	1	2006	1		2006		3		3	1	4	3
1665	1	0	3	2	1	2	2	96	1	1	1	2003	2	2010	2005	2	3	3	3	98	5	3
1747	1	1	3	3	2	1	2	96		1	0	2007	2	2008	2007	1	1	1	1	98	1	3
1829	1	0	3	3	1	3	2	96	1	1	0	2005	2	2007	2005		3	3	1	1	2	3
1890	1	1	2	2	1	2	2	96		1	1	2006	1		2008		3	4	3	2	1	3
1906	1	0	3	3	1	1	2	96	1	1	0	2004	2	2004	2004		3	3	3	1	3	3
1906	1	0	3	3	1	1	2	96	1	1	0	9998	2	2003	2003	3	3	4	3	3	3	3
1977	1	0	3	2	1	2	2	96	1	1	1	2007	2	2009	2007	1	3	3	1	98	4	3
1977	1	0	3	2	1	2	2	96	1	1	1	2009	2	2010	2009	3	3	3	3	1	4	3
1977	1	0	3	2	1	2	2	96	1	1	1	2005	1		2005		3	1	3	3	4	3
1977	1	0	3	2	1	2	2	96	1	1	1	2009	1		2009	2	3	3	3	98	4	3
1994	1	1	3	2	2	1	2	96		1	0	2006	2	2006	2006	1	3	1	2	98	3	3
1994	1	1	3	2	2	1	2	96		1	0	2008	2	2008	2008	1	3	1	1	98	3	3
1994	1	1	3	2	2	1	2	96		1	1	2009	2	2009	2009	1	3	1	1	98	3	3
1997	1	0	3	2	2	2	2	96	1	1	0	2003	2	2004	2003	2	3	4	1	98	2	3
1997	1	0	3	2	2	2	2	96	1	1	1	2009	1		2009		3	1	1	1	2	3
1998	1	1	3	2	2	1	1	1		1	1	2005	1		2007	1	3	4	1	98	1	3
2001	1	1	2	2	2	3	1	4		1	0	2003	2	2004	2005		3	4	1	2	2	3
2001	1	1	2	2	2	3	1	4		1	1	2008	1		2008		3	4	1	2	2	3
2005	1	0	2	2	1	2	2	96	1	1	1	2008	1		2009	2	3	4	1	98	1	3
2006	1	0	3	2	2	3	1	5	1	1	1	2006	1		2004		3	4	2	1	1	3
2009	2	0	3	2	1	3	2	96	1	1	1	2007	1		2008		3	1	1	1	1	3
2018	1	0	3	3	2	1	2	96	1	1	0	2006	2	2006	2006	2	3	1	1	98	3	3
2018	1	0	3	3	2	1	2	96	1	1	0	2004	2	2007	2007	2	3	1	3	98	3	3
2018	1	0	3	3	2	1	2	96	1	1	1	2008	1		2008		3	1	3	1	3	3
2019	1	1	3	3	2	1	2	96		1	0	2000	2	2000	2000	1	3	1	3	98	3	3
2019	1	1	3	3	2	1	2	96		1	1	2003	2	2004	2004		3	1	1	3	3	3
2019	1	1	3	3	2	1	2	96		1	1	2005	1		2005	1	3	1	1	98	3	3
2023	1	1	3	2	2	1	1	3		1	1	9998	1		9998		3	1	1	98	1	3
2024	1	0	3	3	2	1	2	96	2	1	1	2009	2	2009	2009		1	4	3	2	1	3
2025	1	0	3	2	2	3	1	6	1	1	1	1999	1		1999	2	3	3	3	98	1	3
2026	2	1	3	3	2	1	2	96		1	1	2006	1		2006		1	4	3	2	1	3
2028	1	1	3	2	2	3	2	96		1	0	2005	2	2007	2005		3	3	1	2	2	3
2028	1	1	3	2	2	3	2	96		1	1	2009	1		2009		3	3	1	2	2	3
2032	1	1	3	2	2	1	2	96		1	0	2006	2	2006	2006		3	3	1	3	2	3
2032	1	1	3	2	2	1	2	96		1	0	2007	2	2008	2007	1	3	4	1	98	2	3
2034	1	0	3	2	2	1	1	3	1	1	0	2007	1		2007		3	1	1	1	1	3
2035	1	1	3	3	2	1	1	1		1	1	2004	1		2005	1	1	1	1	98	1	3
2037	1	1	3	2	2	1	1	1	1	1	0	2000	2	2004	2000		3		3	1	2	3
2037	1	1	3	2	2	1	1	1	1	1	0	2004	2	2005	2004		3		3	1	2	3
2039	1	1	3	3	2	1	2	96		1	0	2000	2	2000	2000		3	1	1	3	5	3
2039	1	1	3	3	2	1	2	96		1	0	2004	2	2004	2004		3	1	1	2	5	3
2039	1	1	3	3	2	1	2	96		1	0	2004	2	2005	9998		3	1	1	2	5	3
2039	1	1	3	3	2	1	2	96		1	1	2006	1		2006		3	1	1	2	5	3
2041	1	1	3	2	2	3	1	1		1	0	2006	1		2008	1	3	1	3	98	1	3
2042	1	1	3	3	2	1	2	96		1	0	2006	2	2007	2006		3	4	3	2	2	3
2042	1	1	3	3	2	1	2	96		1	1	2007	1		2007		3	1	3	2	2	3
2043	1	0	2	2	2	1	2	96	1	1	1	2006	2	2009	2006	3	3	1	3	3	2	3
2043	1	0	2	2	2	1	2	96	1	1	1	2008	1		2008		3	1	3	1	2	3
2046	1	0	2	2	1	2	2	96	1	1	0	2004	2	2009	2005	2	3	3	1	98	1	3
2055	2	1	3	2	2	2	1	3		1	1	2005	1		2007		3	3	2	3	1	3
2057	1	1	3	3	2	1	1	1		1	0	2002	2	2004	2003	1	1	4	1	98	2	3
2057	1	1	3	3	2	1	1	1		1	1	2006	2	2009	2008	3	3	4	1	2	2	3
2060	1	0	2	2	1	2	1	4	1	1	0	2005	2	2005	2005		3	4	2	1	2	3
2060	1	0	2	2	1	2	1	4	1	1	1	2009	2	2009	2009		3		3	1	2	3
2062	1	1	2	2	1	1	2	96		1	0	2007	1		2008			4	3	1	1	3
2067	2	0	2	3	2	2	1	1	1	1	0	2007	2	2008	2007	1	4	1	1	98	4	3
2067	2	0	2	3	2	2	1	1	1	1	0	2008	2	2008	2008	1	4	1	1	98	4	3
2067	2	0	2	3	2	2	1	1	1	1	1	2009	2	2009	2009		4	4	1	1	4	3
2069	1	1	3	2	1	2	2	96		1	0	2006	2	2009	2008		3	4	1	2	1	3
2073	1	1	3	3	2	1	2	96		1	0	2007	2	2007	2007		3	1	3	1	2	3
2073	1	1	3	3	2	1	2	96		1	1	2002	1		2002		3	1	3	1	2	3
2074	2	0	3	2	2	2	1	5	1	1	0	1998	2	1999	1998		3		3		4	3
2074	2	0	3	2	2	2	1	5	1	1	0	2004	2	2005	2004		3	1	2	1	4	3
2074	2	0	3	2	2	2	1	5	1	1	0	2006	2	2007	2008		3	1	2	1	4	3
2074	2	0	3	2	2	2	1	5	1	1	1	2007	2	2009	2009		3	1	2	1	4	3
2077	2	0	3	3	2	2	1	3	1	1	1	2006	1		2007		2		1	2	2	3
2077	2	0	3	3	2	2	1	3	1	1	0	2005	2	2005	2005		3	1	1	1	2	3
2081	2	0	3	3	2	1	1	3	1	1	0	2007	2	2007	2007	2	3	1	2	98	8	3
2081	2	0	3	3	2	1	1	3	1	1	0	2007	2	2008	2007	2	3	1	1	98	8	3
2081	2	0	3	3	2	1	1	3	1	1	1	2002	2	2009	2002		3		1	3	8	3
2081	2	0	3	3	2	1	1	3	1	1	1	2007	1		2007		3	4	1	1	8	3
2084	1	0	2	2	2	1	2	96	1	1	0	2008	2	2006	2003		3	4	3	3	4	3
2084	1	0	2	2	2	1	2	96	1	1	0	2007	2	2008	2008		3	4	3	1	4	3
2084	1	0	2	2	2	1	2	96	1	1	0	2008	2	2008	2008		3	1	2	2	4	3
2084	1	0	2	2	2	1	2	96	1	1	1	2007	1		2007		3	1	3	1	4	3
2087	1	1	2	2	1	2	2	96		1	1	2008	1		2008		3	4	1	2	1	3
2088	2	0	2	2	1	2	2	96	1	1	1	2008	2	2010	2009		3	1	3	1	1	3
2092	1	0	3	2	2	1	1	3	2	1	0	2006	2	2008	2006	2	3	4	3	98	5	3
2092	1	0	3	2	2	1	1	3	2	1	1	2008	2	2009	2008	2	3	4	3	98	5	3
2092	1	0	3	2	2	1	1	3	2	1	1	2008	2	2010	2009	2	3	4	3	98	5	3
2092	1	0	3	2	2	1	1	3	2	1	1	2009	2	2010	2009	2	3	4	3	98	5	3
2093	2	0	2	2	2	1	2	96	1	1	0	9998	2	2006	2007	3	3	1	3	1	7	3
2093	2	0	2	2	2	1	2	96	1	1	0	2007	2	2007	2007		3	1	3	1	7	3
2093	2	0	2	2	2	1	2	96	1	1	1	2009	1		2009		3	4	3	1	7	3
2093	2	0	2	2	2	1	2	96	1	1	1	2009	1		2009		3	1	3	1	7	3
2095	2	0	3	3	2	1	1		1	1	1	2007	1		2007		1	1	3	2	1	3
2098	2	0	3	2	2	1	1	1	1	1	1	2010	1		2010		3	1	2	1	2	3
2098	2	0	3	2	2	1	1	1	1	1	1	2009	1		2010	8	3	1	2	98	2	3
2099	2	1	3	2	2	1	1	5		1	1	2006	1		2006		3	1	1	3	1	3
2103	2	0	3	2	2	2	2	96	1	1	0	2001	2	2009	2001	2	2	4	1	98	8	3
2103	2	0	3	2	2	2	2	96	1	1	1	2010	2	2010	2010	2	2	3	1	98	8	3
2103	2	0	3	2	2	2	2	96	1	1	1	2010	1		2010	2	2	1	1	98	8	3
2105	1	0	3	2	1	2	2	96	1	1	0	2002	2	2004	2003	2	3		3	98	3	3
2105	1	0	3	2	1	2	2	96	1	1	0	2006	2	2007	2006	2	3	1	1	98	3	3
2105	1	0	3	2	1	2	2	96	1	1	1	2007	1		2007	2	3	1	3	98	3	3
2108	1	1	2	3	1	2	2	96		1	1	2007	1		2007	1	1	1	1	98	1	3
2109	1	0	3	2	2	1	1	3	1	1	0	2002	2	2003	2003	2	3		3	98	1	3
2110	1	0	2	2	1	2	2	96	1	1	0	2000	2	2000	2000	1	3	3	1	98	2	3
2110	1	0	2	2	1	2	2	96	1	1	1	2007	1		2007	3	3	3	1	1	2	3
2112	1	0	3	2	2	3	2	96	1	1	1	2007	1		2008		3	4	1	1	1	3
2117	1	1	3	3	2	1	2	96		1	0	2001	2	2002	2002	1	3		1	98	3	3
2117	1	1	3	3	2	1	2	96		1	0	2002	2	2002	2002	1	3		1	98	3	3
2117	1	1	3	3	2	1	2	96		1	1	2003	1		2003		1	1	2	3	3	3
2118	1	1	3	2	2	3	1	4		1	1	2009	1		2009		3	3	3	2	1	3
2119	2	1	3	3	2	1	1	3		1	0	2002	2	2002	2002	1	6		1	98	3	3
2119	2	1	3	3	2	1	1	3		1	0	2003	2	2003	2003		3		1	2	3	3
2119	2	1	3	3	2	1	1	3		1	0	2004	2	2007	2004		3	4	1	3	3	3
2121	2	1	2	3	2	1	2	96		1	0	2005	2	2005	2005	1	3	1	1	98	2	3
2122	1	1	3	3	2	2	1	2		1	1	2004	1		2004		1	1	3	3	1	3
2123	1	1	3	2	2	2	2	96		1	1	2006	2	2009	2006	1	3	4	1	98	1	3
2124	2	1	3	2	2	1	1	4		1	1	2006	1		2006		2	1	3	2	1	3
2126	1	0	3	2	2	2	2	96	1	1	1	2006	2	2010	2009		3	4	1	1	1	3
2127	1	1	3	3	2	1	1	1	1	1	1	9998	2	2010	2003	2	3	1	3	98	2	3
2127	1	1	3	3	2	1	1	1	1	1	1	2008	1		2008	2	3	1	3	98	2	3
2129	2	1	2	2	2	2	1	4		1	1	2006	1		2006		3	1	1	2	1	3
2130	2	1	3	2	2	2	2	96		1	1	2003	1		2006	3	2	1	3	1	1	3
2132	1	1	3	2	2	1	1	1		1	0	2006	2	2007	2007		3	4	2	2	1	3
2133	1	0	2	2	1	3	2	96	1	1	0	2008	1		2008		3	4	3	1	2	3
2133	1	0	2	2	1	3	2	96	1	1	0	2007	2	2008	2007		3	1	3	1	2	3
2134	2	0	3	2	2	2	2	96	1	1	0	2007	1		2007		2	4	1	1	1	3
2135	1	1	3	2	2	1	1	3		1	1	2005	1		2005	1	3	1	1	98	1	3
2137	2	0	3	2	1	1	2	96	1	1	1	2010	1		2010		3	1	1	2	1	3
2139	1	0	3	3	2	1	1	3	1	1	1	2009	1		2009		3	4	2	2	1	3
2141	1	1	3	2	2	2	2	96		1	1	2008	2	2010	2008		3	4	1	3	1	3
2149	1	0	3	2	1	2	2	96	1	1	0	2006	2	2006	2006	2	3		1	98	1	3
2150	2	0	3	2	2	1	2	96	1	1	0	2004	2	2004	2004		3	4	1	1	5	3
2150	2	0	3	2	2	1	2	96	1	1	0	2006	2	2006	2006		3	1	1	1	5	3
2150	2	0	3	2	2	1	2	96	1	1	0	2007	2	2007	2007		3	4	1	1	5	3
2150	2	0	3	2	2	1	2	96	1	1	1	2009	2	2009	2009		3	4	1	2	5	3
2151	1	1	3	3	2	1	2	96		1	0	2003	2	2004	2004	1	3	4	1	98	2	3
2151	1	1	3	3	2	1	2	96		1	1	2005	1		2005		1	1	1	2	2	3
2155	1	1	2	3	2	1	2	96		1	1	2008	1		2008		3	1	3	2	1	3
2158	2	0	3	2	1	3	2	96	1	1	1	2003	2	2005	2009		3	4	3	1	4	3
2158	2	0	3	2	1	3	2	96	1	1	1	2010	2	2010	2010	1	4	1	2	98	4	3
2158	2	0	3	2	1	3	2	96	1	1	1	2008	1		2008		3	1	3	1	4	3
2158	2	0	3	2	1	3	2	96	1	1	1	2009	2	2009	2009		4	1	3	2	4	3
2162	1	1	3	3	2	1	1	1		1	1	2003	1		2004	1	3	1	3	98	1	3
2166	2	0	3	2	2	3	1	3	1	1	0	2006	2	2009	2006	2	3		2	98	1	3
2173	2	1	3	3	2	2	2	96		1	0	2007	2	2007	2007		3	1	1	2	2	3
2177	2	0	3	2	1	2	2	96	2	1	0	2008	2	2008	2008		2	4	3	2	1	3
2188	1	1	3	2	2	1	2	96		1	1	2009	2	2009	2009		3	1	1	3	2	3
2188	1	1	3	2	2	1	2	96		1	1	2006	2	2009	2009	1	3	1	1	98	2	3
2196	1	1	3	3	2	1	2	96		1	0	1999	2	1999	1999	1	3	3	3	98	8	3
2196	1	1	3	3	2	1	2	96		1	1	2002	1		2002	1	1		1	98	8	3
2201	2	1	3	3	2	1	1	1		1	0	2005	2	2006	9998		3	3	2	2	3	3
2201	2	1	3	3	2	1	1	1		1	0	2006	2	2010	2006		3	3	2	3	3	3
2201	2	1	3	3	2	1	1	1		1	1	2006	2	2010	2006		3	3	2	3	3	3
2206	1	1	3	2	1	3	2	96		1	0	2005	2	2006	2007	2	3	4	1	98	1	3
2210	2	1	3	3	2	2	1	6		1	1	9998	1		2007	1	3	1	2	98	1	3
2212	1	0	2	3	2	1	1	1	2	2	1	2007	1		2009		3	4	1	3	1	3
2217	1	1	3	3	1	2	1	1		1	1	2006	1		2007	1	3	1	3	98	1	3
2218	1	0	3	2	2	1	1	3	1	1	1	2007	2	2009	2007	2	3		3	98	1	3
2223	1	1	3	2	2	3	1	4		1	1	2006	2	2010	2006		3	4	3	2	1	3
2224	1	1	2	3	1	1	2	96		1	1	2006	1		2006	1	3	1	1	98	1	3
2228	1	0	2	2	2	1	1		1	1	0	2004	2	2007	2004		3	3	3	1	2	3
2228	1	0	2	2	2	1	1		1	1	1	2008	1		2009		3	3	3	1	2	3
2243	1	0	3	2	2	1	2	96	1	1	0	2002	2	2005	2004	2	3	1	3	98	2	3
2243	1	0	3	2	2	1	2	96	1	1	1	2006	1		2006		3	4	3	1	2	3
2244	1	1	3	3	2	1	2	96		1	1	2009	1		2009	1	1	1	3	98	1	3
2247	1	1	3	3	2	1	1	1		1	0	2004	2	2004	2004	1	3	1	1	98	8	3
2252	1	0	3	2	1	3	2	96	2	1	1	2008	1		2009		3	4	1	1	1	3
2258	1	0	2	2	1	1	2	96	1	1	0	2005	2	2008	2006		3	4	3	3	1	3
2260	2	0	2	2	1	2	2	96	1	1	0	2007	2	2007	2007		3	1	3	1	2	3
2260	2	0	2	2	1	2	2	96	1	1	1	2008	2	2009	2008		3	1	3	1	2	3
2263	1	0	2	2	1	2	2	96	1	1	1	2008	1		2009		3	1	2	1	1	3
2272	1	0	3	3	2	3	2	96	1	1	0	2002	2	2003	2003		3	1	1	1	4	3
2272	1	0	3	3	2	3	2	96	1	1	0	2005	2	2005	2005		3	1	1	1	4	3
2272	1	0	3	3	2	3	2	96	1	1	0	2005	2	2006	2006		3	1	1	1	4	3
2272	1	0	3	3	2	3	2	96	1	1	1	2006	1		2007		3	3	1	1	4	3
2282	1	1	2	2	1	1	2	96		1	1	2007	1		2007	1	3	1	1	98	1	3
2283	1	1	3	2	1	2	2	96		1	1	2009	2	2009	2009		3	4	3	3	1	3
2453	1	0	3	4	2	1	2	96	1	1	1	2008	2	2009	2008		3	1	1	1	3	3
2453	1	0	3	4	2	1	2	96	1	1	1	2009	2	2009	2009		3	1	1	2	3	3
2639	1	0	3	3	2	1	1	3	2	1	0	2007	2	2008	2007		3	3	1	1	3	3
2642	1	1	2	2	2	1	2	96		1	1	2008	2	2009	2008		3	1	1	2	2	3
2642	1	1	2	2	2	1	2	96		1	1	2010	1		2010		3		1	2	2	3
2648	1	0	3	2	2	3	2	96	1	1	1	2008	2	2009	2008	2	3	1	1	98	2	3
2648	1	0	3	2	2	3	2	96	1	1	1	2010	2	2010			3	1	1	3	2	3
2657	1	1	2	2	2	1	2	96		1	1				2010		3	1	3	2	1	3
2661	1	1	2	4	1	2	1			1	0	2005	2	2006	2006		3	4	3	2	2	3
2661	1	1	2	4	1	2	1			1	1	2006	1		2006		3	4	3	2	2	3
2663	1	1	3	2	1	2	2	96		1	0	2007	2	2008	2007	1	3	4	2	98	2	3
2663	1	1	3	2	1	2	2	96		1	1	2009	1		2009	1	3	4	2	98	2	3
2667	1	0	2	2	1	1	2	96	1	1	1	2009	2	2009	2009		3	4	3	1	3	3
2667	1	0	2	2	1	1	2	96	1	1	1	2009	2	9998	2009		3	4	3	1	3	3
2667	1	0	2	2	1	1	2	96	1	1	1	2010	2	2010	2010		3	1	3	1	3	3
2670	1	0	2	2	2	1	1	2	1	1	0	2003	2	2008	2006		3	1	3	3	2	3
2670	1	0	2	2	2	1	1	2	1	1	1	2009	1		2010		3	1	3	1	2	3
2674	1	1	3	2	1	2	2	96		1	0	2006	2	2007	2006	1	3	4	3	98	3	3
2674	1	1	3	2	1	2	2	96		1	1	2006	2	2009	2007		3	4	2	2	3	3
2674	1	1	3	2	1	2	2	96		1	1	2008	1		2010		3	1	1	3	3	3
2675	1	0	3	2	2	3	2	96	1	1	0	1996	2	2000	1997		3		1	3	2	3
2675	1	0	3	2	2	3	2	96	1	1	0	1998	2	2001	1998		3		1	3	2	3
2676	1	0	2	2	1	2	2	96	1	1	1	2008	1		2009		3		1	1	1	3
2677	1	1	3	4	2	1	1	2		1	1	2004	2	2009	2004		3	1	3	2	1	3
2679	1	0	2	3	2	2	1	1	1	1	0	2005	2	2005	2005	1	3	3	1	98	2	3
2679	1	0	2	3	2	2	1	1	1	1	0	2008	2	2008	2008	1	3	1	1	98	2	3
2681	1	1	2	2	1	3	2	96		1	1	2009	2	2009	2009		3	3	2	2	1	3
2682	1	0	3	2	1	2	2	96	1	1	0	2005	2	2005	2005	1	3	4	1	98	4	3
2682	1	0	3	2	1	2	2	96	1	1	0	2004	2	2005	2004	3	3	4	3	1	4	3
2682	1	0	3	2	1	2	2	96	1	1	0	2008	2	2008	2008	3	3	1	1	1	4	3
2684	1	1	2	3	2	1	2	96		1	0	2008	1		2008		3	1	3	3	1	3
2690	1	1	3	2	2	1	2	96		1	1	2007	2	2010	2009		3	4	3	3	1	3
2692	1	0	3	2	2	2	2	96	1	1	0	2000	2	2002	2001	2	3	1	3	98	3	3
2692	1	0	3	2	2	2	2	96	1	1	1	2007	2	2009	2008		3	4	1	1	3	3
2692	1	0	3	2	2	2	2	96	1	1	1	2010	2	2010	2010		4	4	1	1	3	3
2698	1	1	2	4	2	1	2	96		1	1	2007	2	2010	2007		3	1	1	1	3	3
2698	1	1	2	4	2	1	2	96		1	1	2002	1		2002		3	1	1	1	3	3
2698	1	1	2	4	2	1	2	96		1	1	2005	2	2010	2005		3	1	1	1	3	3
2700	1	1	3	3	2	1	2	96		1	0	2001	2	2003	2001		3		3	98	3	3
2700	1	1	3	3	2	1	2	96		1	0	2003	2	2004	2004		3	1	3	1	3	3
2700	1	1	3	3	2	1	2	96		1	1	2004	1		2004		3	1	3	1	3	3
2701	1	1	3	2	2	2	2	96		1	0	2000	2	2002	2002		3	4	2	2	2	3
2701	1	1	3	2	2	2	2	96		1	0	2002	2	2005	2004		3	4	1	1	2	3
2702	1	0	3	2	2	1	1	6	1	1	0	2005	1		2007	3	3	3	1	1	1	3
2703	1	1	3	2	2	1	1	2		1	0	2001	2	2001	2001	1	3	1	1	98	2	3
2703	1	1	3	2	2	1	1	2		1	1	2002	1		2002	1	3	3	1	98	2	3
2704	1	1	3	2	2	1	1	6		1	0	2003	2	2005	2003	1	3	4	3	98	5	3
2704	1	1	3	2	2	1	1	6		1	0	2008	2	2008	2008	1	3	4	3	98	5	3
2704	1	1	3	2	2	1	1	6		1	1	2007	2	2099	2009	1	3	1	3	98	5	3
2704	1	1	3	2	2	1	1	6		1	1	2009	2	2010	2009	1	3	3	3	98	5	3
2705	1	0	2	4	2	1	2	96	1	1	1	2001	2	2009	2009		1	4	3	1	1	3
2706	1	0	2	2	1	2	2	96	1	1	0	2008	2	2008	2008		3	3	3	1	2	3
2706	1	0	2	2	1	2	2	96	1	1	1	2010	2	2010	2010		3	4	3	1	2	3
2707	1	0	3	2	1	2	1	3	1	1	0	2005	2	2005	2005		3	4	3	1	2	3
2707	1	0	3	2	1	2	1	3	1	1	1	2006	1		2007		3	4	3	1	2	3
2711	1	1	2	2	2	2	2	96	1	1	0	9998	2	2000	9998	3	3	1	3	98	5	3
2711	1	1	2	2	2	2	2	96	1	1	0	1998	2	2000	1998	3	3	1	3	3	5	3
2711	1	1	2	2	2	2	2	96	1	1	0	2002	2	2002	2002	2	3	1	3	98	5	3
2711	1	1	2	2	2	2	2	96	1	1	0	2003	2	2004	2002		3	1	3	3	5	3
2716	1	1	3	3		0	2	96		1	1	2002	1		2010		1		3	3	1	3
2720	1	1	3	3	2	1	2	96		1	1	2002	1		2002	1	1	1	3	98	1	3
2721	1	0	2	2	1	2	2	96	2	1	0	2006	2	2006	2006		3		1	1	1	3
2723	1	0	2	2	1	2	2	96	1	2	1	2009	1		2009		3	1	1	1	1	3
2726	1	1	3	2	1	2	2	96	1	1	0	2005	2	2008	2006		3	1	1	1	1	3
2727	1	0	2	4	2	2	2	96	1	1	1	2006	1		2006		1	3	1	1	3	3
2727	1	0	2	4	2	2	2	96	1	1	1	2008	2	2009	2008	3	3	4	1	1	3	3
2727	1	0	2	4	2	2	2	96	1	1	1	2008	2	2009	2000	3	3	1	1	1	3	3
2730	1	1	3	2	1	2	2	96		1	1	2004	1		2004		3	1	1	2	1	3
2732	1	1	3	2	1	1	2	96		1	1	2007	1		2008		3	1	1	2	1	3
2733	1	0	2	2	2	1	1	3	2	2	0	2006	2	2006	2006	2	3	3	3	98	4	3
2733	1	0	2	2	2	1	1	3	2	2	0	2006	2	2007	2006	2	3	4	3	98	4	3
2733	1	0	2	2	2	1	1	3	2	2	1	2007	1		2007		3	1	3	3	4	3
2733	1	0	2	2	2	1	1	3	2	2	1	2007	1		2007		3	1	3	1	4	3
2735	1	0	3	2	2	3	1	3	1	1	0	2007	1		2007		3	4	1	1	1	3
2743	1	0	3	2	2	3	1	3	1	1	0	2002	2	2003	2002		3	1	2	3	3	3
2743	1	0	3	2	2	3	1	3	1	1	0	2004	2	2005	2004	2	3		2	98	3	3
2743	1	0	3	2	2	3	1	3	1	1	1	2006	1		2006		3	4	2	1	3	3
2748	2	0	3	2	2	2	1	3	1	1	1	2007	2	2009	2007		3	1	1	2	1	3
2763	1	0	3	2	2	1	2	96	1	1	1	2010	1		2010		3	4	1	1	1	3
2764	1	1	3	3	2	2	2	96		1	1	2003	1		2004		1	1	1	2	1	3
2765	1	1	3	2	2	3	1	4		1	0	2007	2	2008	2007		3	3	1	3	2	3
2765	1	1	3	2	2	3	1	4		1	1	2004	1		2009		3	4	3	2	2	3
2767	1	1	2	2	1	2	2	96		1	1	2006	1		2008		3	1	3	1	1	3
2768	1	0	3	2	2	3	1	3	1	1	0	2002	2	2003	2002		3	1	3	3	4	3
2768	1	0	3	2	2	3	1	3	1	1	0	2003	2	2005	2005		3	4	3	1	4	3
2768	1	0	3	2	2	3	1	3	1	1	0	2005	2	2009	2006		3	3	3	1	4	3
2768	1	0	3	2	2	3	1	3	1	1	1	2009	1		2010		3	1	1	1	4	3
2769	1	0	3	4	2	1	1	2	1	1	0	2005	2	2007	2005		2	1	3	1	1	3
2770	1	1	3	2	2	3	2	96		1	1				2004	1	3	4	1	98	3	3
2770	1	1	3	2	2	3	2	96		1	1	2010	2	2010	2010	1	3	4	1	98	3	3
2770	1	1	3	2	2	3	2	96		1	1	2010	2	2010	2010	1	3	4	1	98	3	3
2771	1	0	2	2	2	1	1	3	1	1	1	2003	1		2003		3	1	3	3	1	3
2775	1	1	3	3	2	1	2	96		1	1	9998	1		9998	1	3	1	1	98	1	3
2777	1	1	3	2	2	1	2	96		1	0	2002	2	2004	2002	1	3	4	3	98	2	3
2777	1	1	3	2	2	1	2	96		1	0	2007	2	2008	2007	1	3	4	3	98	2	3
2779	1	1	3	2	2	1	2	96		1	0	2005	2	2007	2005	1	3	1	2	98	2	3
2790	1	0	2	2	2	3	2	96	1	1	0	2005	2	2008	2005		3	1	1	1	1	3
2792	1	0	3	2	2	1	2	96	2	1	1	2002	2	2009	2002		3		1	3	2	3
2792	1	0	3	2	2	1	2	96	2	1	1	2009	2	2009	2009		3		1	1	2	3
2794	1	1	3	2	1	3	2	96		2	1	2000	2	2008	2009	3	3	1	1	2	1	3
2795	1	0	3	3	2	3	1	3	1	1	0	1998	2	1999	1998		3		3	3	6	3
2795	1	0	3	3	2	3	1	3	1	1	0	2002	2	2008	2003		3	1	3	1	6	3
2795	1	0	3	3	2	3	1	3	1	1	0	2003	2	2006	2003		3		3	1	6	3
2795	1	0	3	3	2	3	1	3	1	1	1	2009	1		2010		1	4	3	1	6	3
2797	1	0	3	2	2	3	1		1	1	1	2008	1		2009		3	1	3	1	2	3
2797	1	0	3	2	2	3	1		1	1	1	2009	2	2010	2010		3	1	3	1	2	3
2798	1	1	3	4	2	3	1	3		1	0	2005	2	2008	2006		3	1	2	2	2	3
2808	2	0	3	2	2	1	1	3	1	1	1	2009	2	2009	2009		4	1	3	2	10	3
2808	2	0	3	2	2	1	1	3	1	1	1	2005	1		2010		3	1	3	1	10	3
2808	2	0	3	2	2	1	1	3	1	1	0	9998	2	2004	2003		3		3	3	10	3
2808	2	0	3	2	2	1	1	3	1	1	0	2005	2	2009	2005	1	3	4	3	98	10	3
2812	1	1	3	2	1	3	2	96		1	1	2006	1		2008		3	4	1	2	1	3
2813	2	1	3	4	2	2	2	96		1	1	2008	2	2009	2008	1	1	1	1	98	4	3
2823	2	1	2	2	2	1	1	3		1	0	2006	2	2006	2006	1	6	1	1	98	2	3
2823	2	1	2	2	2	1	1	3		1	0	2007	2	9998	9998		3	1	1	3	2	3
2824	2	1	2	3	1	2	2	96		1	0	2005	2	2009	2006		3	4	1	2	2	3
2824	2	1	2	3	1	2	2	96		1	1	2007	1		2007		3	1	1	2	2	3
2826	2	1	2	3	1	3	2	96		1	1	2008	1		2008	1	3	1	1	98	1	3
2827	2	1	3	2	1	2	2	96		1	1	2008	1		2008	1	3	1	3	98	1	3
2828	2	1	3	3	2	2	1	5		1	1	2008	1		2008		3	1	3	3	3	3
2828	2	1	3	3	2	2	1	5		1	0	2006	2	2001	2001	1	3		1	98	3	3
2828	2	1	3	3	2	2	1	5		1	0	2004	2	2004	2004	1	3		1	98	3	3
2836	2	0	2	2	2	1	1	3	1	1	0	2005	2	2006	2005		3	1	3	3	4	3
2836	2	0	2	2	2	1	1	3	1	1	0	2006	1		2006		3	1	3	1	4	3
2836	2	0	2	2	2	1	1	3	1	1	1	2005	2	2009	2005		3	1	3	3	4	3
2836	2	0	2	2	2	1	1	3	1	1	1	2008	1		2008		3	1	3	1	4	3
2838	2	0	2	2	1	2	2	96	1	1	0	2007	2	2008			4	4	1	3	2	3
2838	2	0	2	2	1	2	2	96	1	1	1	2008	1		2009		3	1	1	1	2	3
2839	2	1	3	2	2	2	2	96		1	1	2001	1		2006		3	4	3	2	1	3
2840	2	0	3	3	2	3	1	4	1	1	1	2008	1		2009	2	3	1	3	98	1	3
2842	2	1	2	2	1	2	2	96		1	1	2008	1		2009		3	4	3	2	1	3
2852	2	0	3	2	1	2	1	3	1	1	0	2002	2	2004	2002		3	4	3	3	1	3
2858	2	1	3	3	2	1	2	96		1	0	2005	2	2005	2005		3	4	3	1	2	3
2859	2	0	3	3	2	1	1		1	1	0	1999	2	2002	1999		3	1	2	3	10	3
2859	2	0	3	3	2	1	1		1	1	0	2005	2	2006	2005	2	3	1	3	98	10	3
2859	2	0	3	3	2	1	1		1	1	0	2008	2	9998	2008	2	3	1	3	98	10	3
2859	2	0	3	3	2	1	1		1	1	1	2009	1		2009		1	1	3	1	10	3
2861	2	1	3	3	2	3	1	2		1	0	2002	2	9998			3		1	3	2	3
2864	2	1	3	3	2	1	2	96		1	1	2006	1		2006	1	1	1	2	98	2	3
2872	2	0	3	2	1	3	1	4	1	1	1	2005	1		2005		3	4	3	1	1	3
2873	1	1	3	3	2	1	2	96		1	0	2005	2	2005	2005	1	3		2	98	3	3
2873	1	1	3	3	2	1	2	96		1	0	2004	2	2005	2004	1	3		2	98	3	3
2876	2	1	3	3	2	1	2	96		1	0	2006	2	2006	2006		3	1	3	1	2	3
2877	1	0	3	3	2	3	1	3	1	1	0	1999	2	2002	1999		3	1	3	3	4	3
2877	1	0	3	3	2	3	1	3	1	1	0	2002	2	2004	2002		3	1	3	1	4	3
2877	1	0	3	3	2	3	1	3	1	1	0	2005	2	2005	2005		3	1	1	1	4	3
2877	1	0	3	3	2	3	1	3	1	1	1	2006	1		2006		3	1	1	1	4	3
2878	1	0	2	2	2	1	1	3	1	1	0	2007	2	2008	2007		3	4	3	3	3	3
2878	1	0	2	2	2	1	1	3	1	1	1	2008	2	2009	2008		3	4	3	1	3	3
2878	1	0	2	2	2	1	1	3	1	1	1	2010	1		2010		3	1	3	1	3	3
2879	1	1	3	4	2	1	2	96		1	1	2006	2	2009	2006		3	4	3	2	2	3
2880	1	0	3	3	2	1	2	96	1	1	0	2002	2	2003	2003		3	4	2	1	4	3
2880	1	0	3	3	2	1	2	96	1	1	0	2004	2	2004	2004		3	4	1	1	4	3
2880	1	0	3	3	2	1	2	96	1	1	0	2005	2	2005	2005		3	1	2	1	4	3
2880	1	0	3	3	2	1	2	96	1	1	1	2006	1		2006		3	1	2	1	4	3
2884	1	0	1	2	1	1	1	3	1	1	1	2003	1		2002		3	1	1	1	1	3
2886	1	0	2	2	2	2	2	96	2	1	1	2009	1		2009		3	4	3	1	1	3
2887	1	1	3	3	2	2	1	2		1	0	2003	2	2007	2004		3	1	2	1	3	3
2887	1	1	3	3	2	2	1	2		1	0	2007	2	2008	2007	1	3	4	3	98	3	3
2888	2	1	3	3	2	1	2	96		1	0	2007	2	2007	2007		3	4	2	2	2	3
2889	1	1	3	4	2	1	2	96		1	0	2002	2	2002	2002		3	4	3	3	4	3
2889	1	1	3	4	2	1	2	96		1	0	2002	2	2003	2002	1	3		1	98	4	3
2889	1	1	3	4	2	1	2	96		1	0	2003	2	2005	2003	1	3	1	2	98	4	3
2890	1	0	3	2	2	2	1	4	1	1	0	2003	2	2004	2004		3	1	1	3	4	3
2890	1	0	3	2	2	2	1	4	1	1	1	2009	1		2009		3	1	1	1	4	3
2890	1	0	3	2	2	2	1	4	1	1	1	2007	1		2008		3	1	1	1	4	3
2890	1	0	3	2	2	2	1	4	1	1	1	2006	1		2007		3	1	1	1	4	3
2891	2	0	3	2	2	1	2	96	1	1	0	2008	1		2008		3	4	3	3	7	3
2891	2	0	3	2	2	1	2	96	1	1	0	2002	2	2005	2003		3	1	3	3	7	3
2891	2	0	3	2	2	1	2	96	1	1	0	2006	2	2007	2007	2	3	1	3	98	7	3
2892	1	1	3	3	2	1	1	1		1	0	1998	2	2000	1999	1	3		3	98	2	3
2892	1	1	3	3	2	1	1	1		1	1	2001	1		2001	1	3		3	98	2	3
2894	1	1	2	2	2	2	2	96		1	1	2007	2	2010	2007		3		2	2	1	3
2895	1	0	3	2	2	1	1	3	1	1	0	2004	2	2004	2004		3	1	1	2	10	3
2895	1	0	3	2	2	1	1	3	1	1	0	2004	2	2004	2004		3	1	1	2	10	3
2895	1	0	3	2	2	1	1	3	1	1	0	2006	2	2006	2006		3	1	1	2	10	3
2895	1	0	3	2	2	1	1	3	1	1	1	2010	1		2010		3	1	1	2	10	3
2897	2	0	3	3	2	1	1	3	1	1	1	2006	1		2007	2	3	1	1	98	1	3
2899	1	0	2	4	1	1	1	3	1	1	1	2009	2	2009	2009		3	1	3	1	4	3
2899	1	0	2	4	1	1	1	3	1	1	1	2009	2	2009	2009		3	1	3	1	4	3
2899	1	0	2	4	1	1	1	3	1	1	1	2009	1		2009		3	1	3	1	4	3
2902	1	0	3	4	2	3	2	96	1	1	1	2006			2006		3	4	1	1	2	3
2902	1	0	3	4	2	3	2	96	1	1	1	2002			2003			3	1	1	2	3
2903	1	0	3	2	1	2	1	2	1	1	1	2008	2	2009	2008		3		1	1	2	3
2903	1	0	3	2	1	2	1	2	1	1	1	2009	2	2010	2009		3	3	1	1	2	3
2905	1	0	3	2	1	3	1	6	2	1	1	2009	2	2010	2009		3	4	1	2	1	3
2906	2	0	3	2	1	2	2	96	1	1	0	2003	2	2005	2004		3		1	3	1	3
2909	1	1	2	2	2	2	2	96		1	1	2006	2	2009	2006		3	1	3	2	1	3
2911	2	0	3	2	2	3	2	96	1	1	0	2008	2	2008	2008		3	1	1	1	5	3
2911	2	0	3	2	2	3	2	96	1	1	0	2001	2	2004	2002		3	1	1	3	5	3
2911	2	0	3	2	2	3	2	96	1	1	1	2008	2	2009	2008		3	4	1	1	5	3
2911	2	0	3	2	2	3	2	96	1	1	1	2008	2	2009	2009		4	4	1	98	5	3
2913	1	0	3	3	2	1	1	3	1	1	0	2002	2	2008	2002		3		2	1	2	3
2913	1	0	3	3	2	1	1	3	1	1	1	2009	1		2009		1	1	3	2	2	3
2919	1	0	3	2	1	2	2	96	1	1	1	2006	1		2006		3	4	3	1	1	3
2928	1	0	3	2	2	1	1	2	1	1	0	2006		2006	2006		3	2	3	1	2	3
2928	1	0	3	2	2	1	1	2	1	1	1	2007		2010	2007		3	1	3	1	2	3
2932	1	0	3	2	1	3	2	96	1	1	1	2005	2	2009	2009		3	3	1	1	2	3
2932	1	0	3	2	1	3	2	96	1	1	1	2008	2	2010	2010		3	1	1	1	2	3
2936	1	1	3	3	2	2	2	96		1	0	2006	2	2007	2006	1	3	4	1	98	3	3
2936	1	1	3	3	2	2	2	96		1	0	2006	2	2007	2006	1	3	4	1	98	3	3
2938	1	0	3	2	1	3	2	96	1	1	0	2005	2	2006	2006		3	4	3	1	3	3
2938	1	0	3	2	1	3	2	96	1	1	0	2004	2	2006	2004		3	1	3	1	3	3
2943	1	1	3	3	2	1	2	96		1	0	2006	2	2007	2006		3	1	1	1	2	3
2944	1	1	2	2	1	1	2	96		1	1	2008	1		2008	1	3	1	3	98	1	3
2945	2	0	2	2	1	1	2	96	1	1	1	2009	1		2010		3		1	1	1	3
2951	1	0	3	3	2	2	1	6	1	1	1	2007	2	2009	2007		3	1	3	1	2	3
2951	1	0	3	3	2	2	1	6	1	1	1	2009	1		2009		1	1	3	1	2	3
2953	1	0	2	2	1	3	1	3	1	1	0	2006	2	2006	2006		3	1	3	1	10	3
2953	1	0	2	2	1	3	1	3	1	1	0	2007	2	2007	2007		3	2	3	1	10	3
2953	1	0	2	2	1	3	1	3	1	1	0	2008	2	2008	2008		3	3	3	1	10	3
2953	1	0	2	2	1	3	1	3	1	1	1	2010	2	2010	2010		3	1	3	1	10	3
2955	2	0	3	3	2	1	1	6	1	1	0	2004	2	2008	2004		3	3	3	2	6	3
2955	2	0	3	3	2	1	1	6	1	1	1	2009	1		2009		3		3	2	6	3
2956	2	1	3	3	2	1	2	96		1	0	1994	2	1995	1994	1	3		1	98	3	3
2956	2	1	3	3	2	1	2	96		1	1	2005	1		2005		3	1	1	3	3	3
2956	2	1	3	3	2	1	2	96		1	0	1999	2	2001	2001		3		1	1	3	3
2957	1	1	3	3	2	1	1	1		1	0	2005	2	2005	2005		3	3	1	1	2	3
2957	1	1	3	3	2	1	1	1		1	1	2006	1		2006		3	1	1	1	2	3
2959	1	1	2	2	1	1	2	96		1	1	2009	2	2010	2009		3	1	3	1	1	3
2960	2	1	2	3	1	1	1	6		1	0	2005	2	2005	2005		3		1	1	2	3
2960	2	1	2	3	1	1	1	6		1	1	2007	2	2009	9998		3	4	1	2	2	3
2961	1	0	3	4	2	1	1	6	1	1	0	2005	2		2005		3	1	1	1	2	3
2962	1	1	2	2	1	2	2	96		1	1	2009	1		2009		3	1	3	1	1	3
2963	1	0	3	2	2	1	1	4	1	1	0	2000	2	2005	2000	2	3	1	1	98	7	3
2963	1	0	3	2	2	1	1	4	1	1	1	2009	1		2009		3	1	1	1	7	3
2964	1	0	3	2	2	1	1	4	1	1	1	2009	2	2009	2009		3	4	1	2	1	3
2965	2	0	3	2	2	2	1	6	1	1	0	2000	2	2000	2000	2	3	1	3	98	3	3
2965	2	0	3	2	2	2	1	6	1	1	0	2002	2	2003	2003	2	3	1	3	98	3	3
2967	1	0	2	2	2	1	1	3	1	1	0	2006	2	2007	2006		3	4	3	1	2	3
2967	1	0	2	2	2	1	1	3	1	1	1	2008	1		2008		3	4	3	3	2	3
79	2	0	3	2	1	2	2	96	1	1												3
80	1	1	2	2	2	2	2	96		2												3
81	2	1	2	3	2	1	2	96		1											1	3
82	2	1	2	2	1	1	2	96		2												3
83	1	1	2	2	1	1	2	96		2												3
86	1	0	2	2	1	2	2	96	1	2												3
88	2	0	2	2	1	2	2	96	1	2												3
90	2	1	2	2	1	1	2	96		2												3
92	2	1	2	2	2	2	2	96		2												3
95	2	1	2	2	1	1	2	96		2												3
98	1	0	1	2	1	1	2	96	1	2												3
100	2	1	2	2	1	2	2	96		2												3
102	2	0	3	2	1	2	2	96	1	1												3
107	2	0	2	2	1	2	2	96	1	2												3
109	2	0	1	2	1	1	2	96	1	2												3
111	2	1	2	2	1	2	2	96		2												3
113	2	1	3	3	2	2	1	6		1											1	3
115	2	0	2	2	1	1	2	96	1	2												3
116	2	0	2	2	1	2	2	96	1	1												3
117	2	0	3	2	2	1	1	3	1	2												3
118	2	0	2	2	1	2	2	96	1	2												3
122	2	0	2	2	1	1	2	96	1	2												3
126	2	0	2	2	1	1	2	96	1	2												3
135	2	0	3	2	2	2	1	1	1	2												3
138	2	1	3	3	2	1	2	96		1											1	3
143	2	1	2	2	2	1	1	4		1											1	3
144	2	0	2	2	1	2	2	96	1	2												3
146	2	0	2	2	1	2	2	96	1	2												3
148	2	1	2	2	1	1	2	96		2												3
152	2	1	3	3	2	1	2	96		1											1	3
154	1	1	2	2	1	1	2	96		2												3
156	1	1	2	2	1	1	2	96	2	2												3
161	1	0	2	2	1	1	2	96	1	2												3
167	1	1	2	2	1	2	2	96		2												3
170	2	0	3	2	1	2	1	3	1	2												3
173	2	1	3	3	2	1	1	1		1											1	3
174	2	1	2	2	1	2	2	96		2												3
177	1	0	2	2	1	2	2	96	1	2												3
179	2	0	2	2	1	2	2	96	1	2												3
180	1	1	3	2	2	1	2	96		2												3
183	2	0	1	2	1	1	2	96	1	2												3
186	2	1	2	2	1	1	2	96		2												3
188	2	0	1	2	1	1	2	96	1	2												3
190	2	0	2	2	1	2	2	96	1	2												3
191	2	1	2	2	1	2	2	96		2												3
192	2	0	2	2	1	1	2	96	1	2												3
195	2	1	2	2	1	2	2	96		2												3
198	2	1	2	2	1	2	2	96		2												3
200	2	1	2	2	1	2	2	96		2												3
201	2	0	2	2	1	2	1	3	1	2												3
202	2	0	2	2	1	2	2	96	1	2												3
203	2	0	2	2	1	1	2	96	1	2												3
204	1	0	3	2	1	3	1	6	1	2												3
206	2	0	2	2	1	2	2	96	1	2												3
207	2	0	1	2	1	1	2	96	1	2												3
211	2	1	2	2	1	2	2	96		2												3
212	1	1	3	2	2	1	1	1		2												3
215	2	0	3	2	2	3	2	96	1	2												3
216	2	0	2	2	1	2	2	96	1	2												3
217	2	0	3	3	1	3	1	3	1	1												3
218	2	1	2	2	1	2	2	96	1	2												3
220	2	0	2	2	1	1	2	96	1	2												3
221	2	0	3	3	1	3	1	6	1	1												3
222	2	1	2	2	1	2	2	96		2												3
223	2	0	1	2	1	2	2	96	1	2												3
224	1	1	3	2	1	3	2	96		1											4	3
225	2	1	2	2	1	1	2	96		2												3
226	2	0	1	2	1	1	2	96	1	2												3
227	2	0	1	2	1	1	2	96	1	2												3
230	2	0	1	2	1	1	2	96	1	2												3
232	2	1	2	2	1	2	2	96		2												3
234	2	0	2	2	1	1	2	96	1	2												3
235	2	0	2	2	1	1	2	96	1	1												3
236	2	0	2	2	1	1	2	96	1	2												3
237	2	0	2	2	1	1	2	96	1	2												3
238	2	1	3	2	2	3	1	5		1												3
239	2	0	1	2	1	1	2	96	1	2												3
240	2	1	3	3	2	1	2	96		1											1	3
241	2	0	2	2	1	2	2	96	1	2												3
242	2	0	1	2	1	1	2	96	2	2												3
243	2	0	2	3	1	2	1	3	1	2												3
245	2	1	2	2	1	2	2	96		2												3
246	2	1	2	2	1	1	2	96		2												3
247	2	0	2	2	1	2	2	96	1	2												3
248	2	0	3	2	1	2	2	96	1	2												3
249	2	0	2	2	1	2	2	96	2	2												3
250	2	1	2	2	1	2	2	96		2												3
251	2	1	2	2	1	2	2	96		2												3
253	2	0	2	2	1	1	2	96	1	2												3
256	2	0	2	2	1	2	2	96	1	2												3
257	2	1	3	3	2	1	1	3		1												3
258	2	1	2	2	1	1	2	96		2												3
260	2	0	2	2	1	3	1	4	1	2												3
261	2	1	3	4	2	1	1	2	1	1												3
263	2	0	3	2	1	2	2	96	1	2												3
265	2	1	2	2	1	2	2	96		2												3
267	2	1	2	2	1	1	2	96		2												3
268	2	0	1	2	1	1	2	96	1	2												3
269	1	0	2	2	1	1	2	96	2	2												3
270	2	0	1	2	1	1	2	96	1	2												3
272	2	0	2	2	1	1	2	96	1	2												3
275	2	0	2	2	1	2	1		1	2												3
276	2	0	2	2	1	1	2	96	1	2												3
277	2	0	2	2	1	2	2	96	1	2												3
278	2	0	2	2	1	2	2	96	1	2												3
280	2	0	1	2	1	1	2	96	1	2												3
281	2	0	2	2	1	2	2	96	1	2												3
282	2	1	2	2	1	2	2	96		2												3
283	2	0	2	2	1	1	2	96	1	2												3
287	2	1	2	2	1	1	2	96		2												3
288	2	1	2	2	1	1	2	96		2												3
289	2	1	2	2	2	1	2	96		1												3
290	2	1	2	2	1	1	2	96		2												3
291	2	1	2	2	1	1	2	96		2												3
294	2	0	2	2	1	2	2	96	1	2												3
295	2	1	2	2	1	2	2	96		2												3
299	2	1	2	2	1	2	2	96		2												3
303	2	1	3	3	2	1	2	96		1												3
305	2	1	2	2	1	2	2	96		2												3
306	2	0	1	2	1	1	2	96	1	2												3
308	2	0	2	2	1	2	2	96	1	2												3
309	2	0	2	2	1	2	1	3	1	2												3
310	2	1	2	2	1	2	2	96		2												3
312	2	1	2	2	1	1	2	96		2												3
313	2	1	2	2	2	1	2	96		1												3
314	2	0	1	2	1	1	2	96	1	2												3
315	2	1	2	2	1	2	2	96		2												3
317	2	1	2	2	1	2	2	96		2												3
318	2	0	2	2	1	1	2	96	1	2												3
320	2	0	1	2	1	1	2	96	1	2												3
321	2	0	2	2	1	1	2	96	2	2												3
322	2	1	3	2	2	1	1	6		2												3
324	2	0	2	2	1	2	2	96	1	2												3
326	2	0	3	2	2	3	2	96	1	1												3
327	2	0	1	2	1	1	2	96	1	2												3
328	2	1	3	3	2	3	1	3	1	1											1	3
330	2	1	2	2	2	1	1	5		1											1	3
332	2	1	3	3	2	1	1	2		1											1	3
333	2	0	3	2	1	2	2	96	1	2												3
334	2	1	2	2	1	2	2	96		2												3
335	2	0	2	2	1	2	2	96	1	2												3
338	2	0	2	2	1	2	2	96	1	2												3
339	2	1	3	2	2	3	2	96		1											7	3
344	2	0	3	2	1	2	2	96	1	2												3
346	2	0	1	2	1	1	2	96	2	2												3
347	2	0	2	2	1	1	2	96	1	2												3
349	2	0	3	2	1	2	1		1	2												3
350	2	1	3	3	2	2	1	1		1												3
358	2	1	3	2	2	2	1	4		2												3
360	2	1	2	2	1	2	2	96		2												3
363	2	0	2	2	1	1	2	96	1	2												3
364	2	1	2	2	1	1	2	96		2												3
366	2	1	2	2	1	1	2	96		2												3
368	2	1	3	4	2	1	1	3		1												3
369	2	1	2	2	1	1	2	96		2												3
370	2	0	3	2	1	1	2	96	1	2												3
371	2	0	2	2	1	2	2	96	1	2												3
372	2	0	1	2	1	1	2	96	1	2												3
373	2	1	3	2	1	3	2	96		2												3
376	2	1	2	2	1	2	2	96		2												3
377	2	0	2	2	1	2	2	96	1	2												3
378	1	0	2	2	1	1	1	3	1	2												3
380	2	1	3	2	2	2	1	3		1											1	3
382	2	0	3	3	2	1	2	96	1	1											2	3
387	2	1	2	2	2	2	2	96		2												3
389	2	1	2	2	1	2	2	96	1	2												3
390	2	0	1	2	1	1	2	96	1	2												3
391	2	1	2	2	1	2	2	96	1	2												3
392	2	1	3	2	2	1	1	1		2												3
397	2	1	3	3	2	3	2	96		1												3
399	2	1	2	2	1	2	1	6		2												3
403	2	1	2	2	2	1	2	96		1												3
404	2	0	3	3	2	1	1	3	1	1											1	3
409	2	0	1	2	1	1	2	96	1	2												3
411	2	0	3	2	1	3	2	96	1	2												3
412	2	1	2	2	1	2	2	96		2												3
413	2	1	3	3	2	2	2	96		1											10	3
417	2	0	2	2	1	2	2	96	1	2												3
418	2	0	1	2	1	1	2	96	1	2												3
421	2	1	3	2	1	2	1	4		2												3
422	2	1	3	2	2	2	2	96		1												3
423	2	1	3	2	1	2	2	96		2												3
427	2	1	2	2	1	1	2	96		2												3
428	2	0	2	2	1	2	2	96	1	2												3
429	2	0	3	3	2	1	1	3	1	1											1	3
431	2	0	2	2	1	3	2	96	1	2												3
432	2	1	3	3	2	2	2	96		1											1	3
434	2	0	1	2	1	2	2	96	1	2												3
435	2	0	2	2	2	3	1		1	2												3
437	2	0	2	2	1	1	2	96	1	2												3
438	2	1	3	3	2	2	2	96	1	1											1	3
439	2	1	3	3	2	1	2	96		1											2	3
445	2	1	3	2	2	3	2	96		2												3
448	2	0	1	2	1	1	2	96	1	2												3
449	2	0	3	2	2	2	1	3	1	2												3
450	2	1	2	2	1	2	2	96		2												3
451	2	1	2	2	1	2	2	96		2												3
453	2	1	2	2	1	2	2	96		2												3
458	2	1	2	2	2	1	1	3		2												3
459	2	1	2	2	1	1	2	96		2												3
464	2	1	2	2	1	2	2	96		2												3
466	2	0	2	2	1	1	2	96	1	2												3
468	2	1	3	4	2	1	2	96		1											1	3
469	2	1	2	2	1	1	2	96		2												3
470	2	1	3	2	2	2	2	96		2												3
471	2	0	1	2	1	1	2	96	1	2												3
472	2	0	2	2	1	1	2	96	1	2												3
476	2	0	2	2	1	1	2	96	1	2												3
477	2	0	2	2	1	1	2	96	1	2												3
478	2	1	2	2	1	2	2	96		2												3
480	2	0	3	2	1	2	1	5	1	2												3
484	2	0	2	2	1	2	2	96	1	2												3
494	2	0	2	2	1	1	2	96	1	2												3
496	2	0	1	2	1	1	2	96	1	2												3
497	2	0	2	2	1	3	2	96	2	2												3
498	2	0	3	2	2	1	1	2	1	2												3
499	2	1	3	2	2	3	2	96		1											1	3
502	2	1	2	2	1	3	2	96		2												3
503	2	0	3	2	1	2	1		1	2												3
505	2	0	1	2	1	1	2	96	1	2												3
508	2	0	2	2	1	1	2	96	1	2												3
509	2	1	3	2	1	2	2	96		2												3
510	2	0	3	2	2	1	1	8	1	2												3
512	2	1	2	3	2	1	1	5		1												3
513	2	1	3	2	1	3	1	5		2												3
514	2	0	2	2	1	1	2	96	1	2												3
515	2	1	3	3	2	1	2	96		1												3
516	2	0	2	2	1	2	2	96	1	2												3
519	2	1	3	2	2	1	2	96		2												3
524	2	1	2	2	1	2	2	96		2												3
526	2	0	1	2	1	1	2	96	1	2												3
527	2	1	2	2	1	2	2	96		2												3
528	2	1	3	3	2	1	2	96		1												3
532	2	0	3	2	2	2	1		1	1												3
539	2	0	3	4	2	2	2	96	1	1												3
540	2	0	3	2	1	2	2	96	1	2												3
541	2	0	2	2	1	1	2	96	1	2												3
544	2	0	2	2	2	3	2	96	1	2												3
546	2	0	3	2	1	2	1	5	1	2												3
548	2	0	2	2	1	1	2	96	1	2												3
549	2	1	2	2	1	2	2	96		2												3
552	2	0	2	2	1	2	2	96	1	2												3
554	2	1	2	2	1	2	2	96		2												3
555	2	0	3	2	2	1	2	96	1	2												3
557	2	0	2	2	1	2	2	96	1	2												3
559	2	1	2	2	1	2	2	96		2												3
560	2	1	2	2	1	1	1	3		2												3
561	2	1	2	2	1	2	2	96		2												3
563	2	1	2	2	1	2	2	96		2												3
564	2	0	3	2	1	2	2	96	1	2												3
565	2	0	3	2	2	2	1	3	1	1												3
566	2	1	2	2	1	1	2	96		2												3
567	2	0	3	2	2	2	2	96	1	2												3
569	2	0	2	2	1	3	2	96	1	2												3
571	2	1	3	4	1	3	1	3		1											1	3
572	2	1	3	2	1	2	2	96		2												3
573	2	0	2	2	1	1	1		1	2												3
574	2	1	2	2	1	1	2	96		2												3
575	2	0	2	2	2	1	2	96	2	2												3
576	2	1	2	2	1	2	2	96		2												3
577	2	0	1	2	1	1	2	96	1	2												3
580	2	1	3	2	2	2	1	3		1											3	3
581	2	1	2	2	1	1	2	96		2												3
583	2	1	2	2	1	2	2	96		2												3
584	2	1	2	2	1	1	2	96		2												3
586	2	0	2	2	1	2	2	96	1	2												3
587	2	1	2	2	1	1	2	96		2												3
589	2	0	2	2	1	3	2	96	1	2												3
591	2	0	3	2	1	2	2	96	1	1												3
592	2	0	3	3	2	2	1	2	1	1											1	3
593	2	0	2	2	1	2	2	96	1	2												3
594	2	0	2	2	1	2	2	96	1	1												3
596	2	0	3	2	2	2	1	3	1	1												3
599	2	1	3	3	2	3	2	96		1											1	3
602	2	0	2	2	1	2	2	96	1	2												3
604	2	0	3	2	1	3	2	96	1	2												3
605	2	0	2	2	1	2	2	96	1	2												3
606	2	1	2	2	1	2	2	96		2												3
607	2	1	2	2	1	2	2	96		2												3
609	1	1	3	2	1	3	2	96		2												3
610	2	0	2	2	1	1	2	96	1	2												3
611	2	1	2	2	1	1	2	96		2												3
614	2	0	1	2	1	1	2	96	1	2												3
617	2	0	2	2	1	2	2	96	1	2												3
618	1	0	3	2	1	1	2	96	1	2												3
619	2	1	3	2	1	3	2	96		2												3
620	2	1	3	2	2	2	2	96		1												3
622	2	1	3	4	2	3	1	5		1											3	3
625	2	1	3	2	1	2	2	96		2												3
626	2	1	2	2	1	2	2	96		2												3
627	2	1	3	3	1	2	2	96		1											1	3
630	2	0	1	2	1	1	2	96	1	1												3
631	1	1	2	2	1	2	2	96		2												3
632	2	0	3	2	2	2	1	3	1	1												3
635	2	0	1	2	1	1	2	96	1	2												3
636	2	1	3	3	2	2	1	1		1											1	3
637	2	0	3	2	2	3	2	96	1	1											1	3
639	2	1	3	3	2	1	2	96		1												3
641	2	1	2	2	1	2	2	96		2												3
642	2	1	3	3	2	1	2	96		1											1	3
643	2	1	2	2	2	1	2	96		2												3
644	2	1	3	3	2	2	2	96		1											3	3
645	1	0	3	2	2	2	2	96	1	2												3
646	2	1	2	2	1	2	1	5		1											5	3
648	2	0	1	2	1	1	2	96	1	2												3
651	2	1	2	2	1	1	2	96		2												3
652	2	1	2	2	1	2	2	96		2												3
654	2	1	3	3	2	2	2	96		1												3
656	2	1	2	2	2	1	2	96		1											1	3
657	2	0	1	2	1	1	2	96	1	2												3
659	2	1	2	2	1	2	2	96		2												3
662	2	0	3	2	2	2	1		1	1												3
663	2	1	2	2	1	2	2	96		2												3
665	2	1	3	3		0	1	2		1											5	3
668	2	1	3	2	2	2	1	6		1											2	3
669	2	1	3	3	2	2	1	3		1											1	3
671	2	0	2	2	1	2	2	96	1	1												3
673	2	1	2	2	1	2	2	96		2												3
674	1	0	2	2	2	2	2	96	1	2												3
676	2	1	2	2	1	1	2	96		2												3
677	2	0	2	2	1	2	2	96	1	2												3
678	2	1	3	2	1	1	1			1												3
681	2	1	2	2	1	2	2	96		2												3
682	2	1	2	2	2	1	2	96		2												3
683	2	0	2	2	1	2	2	96	1	2												3
684	2	0	3	2	2	1	1	3	1	1												3
686	2	1	3	2	2	1	2	96		2												3
687	2	0	2	2	1	1	2	96	1	2												3
689	1	1	2	2	1	1	2	96		2												3
690	2	1	2	2	2	1	1	3		1											1	3
691	2	0	2	2	1	1	2	96	1	2												3
692	2	0	3	2	2	1	1	4	1	1											3	3
693	2	0	2	2	1	1	2	96	2	2												3
694	2	1	2	2	1	1	2	96		2												3
695	2	1	2	2	1	1	2	96		2												3
696	2	0	2	2	1	1	2	96	1	2												3
697	2	1	3	2	2	1	2	96		2												3
698	1	0	2	2	1	2	2	96	1	2												3
699	2	0	3	2	1	1	2	96	1	2												3
703	1	0	1	2	1	1	2	96	1	2												3
704	2	0	2	2	1	2	2	96	1	2												3
705	2	1	3	2	1	2	2	96		2												3
709	1	0	3	3	1	2	2	96	1	1											1	3
711	2	0	3	2	1	2	1	8	1	1												3
712	2	0	3	2	1	2	1	6	1	2												3
713	2	0	3	3	1	1	1	3	1	1												3
718	2	0	2	2	1	1	2	96	1	2												3
720	2	0	1	2	2	1	2	96	1	2												3
721	2	0	2	2	1	2	2	96	1	2												3
722	2	1	3	2	1	2	2	96		2												3
724	2	1	2	2	1	1	2	96		2												3
725	2	0	2	2	2	2	2	96	1	2												3
727	2	0	3	3	2	1	1	4	1	1												3
728	2	0	2	2	1	1	2	96	1	2												3
729	2	1	2	2	1	2	2	96		2												3
730	2	0	2	2	1	1	2	96	1	2												3
732	2	1	2	2	1	1	2	96		2												3
733	1	1	2	2	1	2	2	96		2												3
734	2	0	2	2	1	2	2	96	1	2												3
735	2	0	2	2	1	2	2	96	1	1												3
736	1	0	2	2	1	2	2	96	1	2												3
737	2	1	3	3	2	2	2	96		1												3
738	2	0	1	2	1	2	2	96	1	1											2	3
742	1	0	2	2	1	1	2	96	1	2												3
743	2	0	3	2	1	2	1	6	1	2												3
745	2	1	2	2	1	2	2	96		2												3
748	1	1	3	2	1	2	1	3	1	1											1	3
750	2	0	3	2	1	2	2	96	1	2												3
751	2	1	2	2	1	2	2	96		2												3
752	2	1	3	2	1	2	2	96		2												3
753	2	1	3	3	2	2	2	96		1											1	3
754	1	0	2	2	1	2	2	96	1	2												3
756	2	1	2	2	1	1	2	96		2												3
757	2	1	2	2	1	2	2	96		2												3
759	2	1	3	2	1	3	2	96		2												3
760	2	0	2	2	1	2	2	96	1	2												3
764	2	1	2	2	1	2	2	96		2												3
767	2	0	2	2	1	2	2	96	1	2												3
769	1	1	2	2	1	1	2	96		2												3
771	2	0	2	2	1	2	2	96	1	2												3
772	1	0	3	2	2	2	1	1	1	1												3
773	2	0	3	2	2	2	2	96	1	1											2	3
775	2	0	2	2	1	1	2	96	2	2												3
777	2	0	2	2	1	2	2	96	1	2												3
780	2	0	1	2	1	1	2	96	1	2												3
781	2	0	1	2	1	1	2	96	1	2												3
782	2	0	2	2	1	1	2	96	1	2												3
786	2	1	2	2	1	2	2	96		2												3
788	2	0	2	2	1	2	2	96	1	2												3
789	2	0	1	2	1	1	2	96	1	2												3
791	2	0	3	2	1	1	2	96	1	2												3
794	2	0	1	2	1	1	2	96	1	2												3
795	2	1	3	2	2	3	2	96		2												3
796	2	0	2	2	1	1	2	96	1	2												3
797	1	0	2	2	1	1	2	96	1	2												3
799	2	0	3	2	2	1	1	4	1	2												3
800	2	1	2	2	1	2	2	96	1	2												3
802	1	1	3	2	1	2	2	96		1												3
803	2	1	2	2	1	1	2	96		2												3
804	1	1	2	2	1	2	2	96		2												3
806	2	1	2	2	1	2	2	96		2												3
807	1	0	2	2	1	1	2	96	1	2												3
808	2	0	1	2	1	1	2	96	1	2												3
812	2	0	2	2	1	2	1	5	1	1												3
813	2	0	2	2	1	2	2	96	1	2												3
815	2	0	1	2	1	1	2	96	1	2												3
816	1	0	3	2	1	2	2	96	1	1											1	3
817	1	1	2	2	2	2	2	96		2												3
818	1	0	2	2	1	1	2	96	1	2												3
823	2	1	3	3	2	1	2	96		1												3
826	2	0	2	2	1	1	2	96	1	2												3
827	1	1	3	4	2	1	1	2		1											1	3
832	2	1	2	2	1	1	2	96	1	2												3
835	2	0	2	2	2	2	2	96	1	2												3
837	2	1	3	3	2	2	2	96		1												3
838	2	0	1	2	1	1	2	96	1	2												3
839	2	0	2	2	1	2	2	96	1	2												3
841	2	1	3	2	2	3	2	96		2												3
842	2	0	2	2	1	1	2	96	2	2												3
843	2	1	2	2	1	1	2	96		2												3
844	2	0	2	2	1	2	2	96	1	2												3
846	2	0	2	2	1	1	2	96	1	2												3
847	1	0	1	2	1	1	2	96	1	2												3
848	2	1	3	2	1	2	2	96		2												3
849	2	1	3	3	2	1	2	96		1											1	3
852	2	1	2	2	1	2	1	4		2												3
854	2	1	3	3	2	1	2	96		1											1	3
855	2	0	2	2	1	1	2	96	1	2												3
856	2	1	3	3	2	1	2	96		1											1	3
862	2	0	2	2	1	1	2	96	1	2												3
865	1	1	2	2	1	1	2	96		2												3
869	2	0	2	2	1	2	2	96	1	2												3
871	2	0	2	2	1	1	2	96	1	2												3
873	1	0	2	2	1	1	2	96	2	2												3
874	2	1	2	2	1	1	2	96		2												3
875	1	1	2	2	1	1	2	96		2												3
876	1	0	2	2	1	1	1	3	1	2												3
877	1	0	2	2	1	2	1	3	1	2												3
878	2	0	2	2	1	1	2	96	1	2												3
880	2	1	2	2	1	2	2	96		2												3
882	1	1	3	2	1	3	1	4		2												3
883	2	0	2	2	1	2	2	96	1	2												3
884	2	1	2	2	1	2	2	96		2												3
887	2	0	2	2	1	2	2	96	1	2												3
889	2	0	2	2	1	1	2	96	1	2												3
890	1	1	2	2	1	2	2	96		2												3
892	2	0	2	2	1	2	2	96	1	2												3
893	2	1	3	3	2	1	1			1											1	3
894	2	1	2	2	2	1	2	96	1	2												3
897	2	0	2	2	1	1	2	96	2	2												3
898	2	0	2	2	1	1	2	96	1	2												3
899	2	0	2	2	1	2	2	96	1	2												3
904	2	0	2	2	1	1	2	96	1	2												3
905	1	0	1	2	1	1	2	96	1	2												3
907	2	1	2	2	1	1	2	96		2												3
908	2	0	3	2	2	2	2	96	1	2												3
909	2	1	3	2	2	2	2	96		2												3
910	2	1	2	2	1	2	2	96		2												3
913	2	0	3	2	1	2	2	96	1	2												3
917	2	1	2	2	1	2	2	96		2												3
921	2	1	2	2	1	2	2	96		2												3
922	2	1	2	2	1	1	2	96		2												3
924	2	1	3	4	1	3	1	3		2												3
925	2	0	2	2	1	1	2	96	1	2												3
926	2	0	2	2	1	1	1	1	1	2												3
928	2	0	2	2	1	2	2	96	1	2												3
930	2	0	1	2	1	1	2	96	1	2												3
931	2	0	2	2	1	2	2	96	1	2												3
932	2	0	3	2	2	2	1	5	1	2												3
935	2	0	1	2	1	1	2	96	1	2												3
936	1	1	3	2	2	3	2	96		2												3
939	2	1	3	2	1	2	2	96		2												3
941	1	0	2	2	2	2	2	96	2	2												3
942	2	1	2	2	1	1	2	96		2												3
943	2	1	2	2	1	1	2	96		2												3
947	2	0	2	2	1	1	2	96	1	2												3
948	2	1	2	2	1	1	2	96		2												3
949	2	1	2	2	1	1	2	96		2												3
950	1	0	2	2	1	1	2	96	2	2												3
951	2	0	2	2	1	2	2	96	1	2												3
952	2	0	3	2	1	2	2	96	1	2												3
953	2	0	2	2	1	1	2	96	1	2												3
954	2	1	3	3	2	1	2	96		1											1	3
956	2	0	2	2	1	2	2	96	1	2												3
961	2	1	2	2	2	2	2	96		2												3
963	2	1	3	2	1	2	2	96		2												3
964	1	1	3	2	1	2	2	96		2												3
965	2	1	2	2	1	2	2	96		2												3
969	2	1	2	2	1	1	2	96		2												3
970	2	1	2	2	1	2	2	96		2												3
973	1	1	2	2	1	2	2	96		2												3
975	1	1	2	2	1	1	2	96	1	2												3
977	1	1	2	2	1	1	2	96		2												3
979	1	1	3	2	1	2	2	96		1											1	3
980	1	0	2	2	1	1	2	96	1	2												3
981	2	0	2	2	1	2	2	96	1	2												3
983	2	0	2	2	1	2	2	96	1	2												3
984	1	1	2	2	1	1	2	96		2												3
986	1	1	2	2	1	1	2	96		2												3
987	1	1	2	2	1	1	2	96		2												3
988	1	1	2	2	1	1	2	96		1											1	3
989	2	1	2	2	1	2	2	96		2												3
991	2	1	3	3	2	1	2	96		1											1	3
992	1	1	3	2	1	2	1	3		2												3
993	2	0	2	2	1	1	2	96	2	2												3
994	1	1	2	2	1	1	2	96		2												3
995	1	1	2	2	1	2	2	96		2												3
997	2	1	2	2	1	1	2	96		2												3
998	2	1	2	2	1	2	2	96		2												3
1000	2	1	2	2	1	2	2	96		2												3
1001	2	0	1	2	1	1	2	96	1	2												3
1004	1	0	2	2	1	1	2	96	1	2												3
1005	1	0	1	2	1	1	2	96	1	2												3
1006	1	1	2	2	1	2	2	96		2												3
1007	2	0	2	2	1	2	2	96	1	2												3
1008	2	0	1	2	1	1	2	96	2	2												3
1009	1	1	2	2	1	1	2	96		2												3
1010	1	0	1	2	1	1	2	96	1	2												3
1011	2	0	1	2	1	1	2	96	1	2												3
1012	1	1	2	2	1	2	2	96		2												3
1013	2	1	2	2	1	2	2	96		2												3
1015	1	0	2	2	1	3	2	96	1	2												3
1016	1	0	2	2	1	2	2	96	1	2												3
1017	1	0	2	2	1	1	2	96	1	2												3
1019	1	0	3	2	1	2	2	96	1	2												3
1022	2	0	2	2	1	1	2	96	1	1												3
1024	1	0	2	2	1	2	2	96	1	2												3
1025	2	1	2	2	1	1	2	96		2												3
1028	1	1	2	2	1	1	2	96		2												3
1029	2	0	2	2	1	1	1	6	1	2												3
1030	1	1	3	4	2	1	2	96		1											1	3
1031	2	0	3	2	2	1	1	6	1	1												3
1032	2	0	2	2	1	2	2	96	1	2												3
1034	1	0	2	2	1	1	2	96	1	2												3
1035	2	1	2	2	1	1	2	96		2												3
1036	1	1	2	2	1	1	2	96		2												3
1037	1	0	3	2	1	3	2	96	1	2												3
1038	1	0	3	2	2	1	1	1	1	1											1	3
1039	1	0	1	2	1	1	2	96	2	2												3
1040	2	0	2	2	1	1	2	96	2	2												3
1041	1	1	2	2	1	2	2	96		2												3
1043	2	1	2	2	1	3	2	96		2												3
1047	1	0	2	2	1	1	2	96	1	2												3
1048	1	1	2	2	1	3	2	96		2												3
1049	1	1	3	2	2	1	2	96		1												3
1052	1	1	2	2	1	2	2	96		2												3
1054	2	1	2	2	1	2	2	96		2												3
1055	2	0	1	2	1	1	2	96	2	2												3
1056	1	0	2	2	1	1	2	96	1	2												3
1059	1	1	2	2	1	2	2	96		2												3
1062	1	0	3	2	1	2	2	96	1	1												3
1063	1	0	2	2	1	3	2	96	2	2												3
1064	1	1	3	2	2	2	1	6		2												3
1066	1	1	3	2	1	2	2	96		2												3
1067	1	1	3	3	2	1	2	96		1											1	3
1068	1	1	3	4	2	1	2	96		1											1	3
1069	1	0	2	2	1	2	2	96	1	2												3
1070	2	1	2	3	2	1	2	96		1												3
1073	1	1	3	2	1	3	2	96		1												3
1076	1	1	3	3	2	1	2	96		1											1	3
1078	1	0	2	2	1	2	2	96	1	2												3
1081	1	0	2	2	1	1	2	96	1	2												3
1082	1	1	3	2	1	3	2	96		2												3
1084	2	0	1	2	1	1	2	96	1	2												3
1086	1	1	2	2	1	1	2	96		2												3
1087	1	1	3	2	2	1	2	96		2												3
1088	1	1	2	2	1	1	2	96		2												3
1089	1	0	2	2	1	1	2	96	1	2												3
1090	2	0	2	2	1	2	2	96	1	2												3
1091	1	0	1	2	1	1	2	96	1	2												3
1093	1	1	2	2	1	1	2	96	1	2												3
1094	2	1	3	3	1	3	2	96		1											1	3
1095	1	1	2	2	2	2	2	96		2												3
1096	1	0	3	2	1	2	2	96	1	1												3
1097	1	0	2	2	1	2	2	96	1	2												3
1101	1	0	2	4	1	1	2	96	1	2												3
1102	1	1	2	2	1	1	2	96		2												3
1103	2	0	1	2	1	1	2	96	1	2												3
1105	1	0	2	2	1	2	2	96	1	2												3
1106	2	0	2	2	2	2	2	96	1	2												3
1108	1	1	3	2	2	1	1	1		2												3
1109	1	1	2	2	1	2	2	96		1												3
1110	1	0	2	2	1	2	2	96	1	2												3
1111	2	0	2	2	1	1	2	96	1	2												3
1112	2	1	2	2	1	1	2	96		2												3
1113	1	1	3	3		0	1	1		1											1	3
1116	2	0	2	2	1	3	2	96	1	2												3
1118	1	0	2	2	1	2	2	96	1	2												3
1120	1	1	2	2	1	1	2	96		2												3
1121	1	0	1	2	1	1	2	96	2	2												3
1125	1	1	2	2	2	2	2	96		2												3
1130	1	0	2	2	1	2	2	96	1	1												3
1133	1	0	2	2	1	1	2	96	1	2												3
1135	2	1	2	2	2	2	2	96		2												3
1137	1	0	2	2	1	1	2	96	2	2												3
1138	1	0	2	2	1	2	2	96	1	2												3
1142	1	1	2	2	1	2	2	96		2												3
1143	2	0	1	2	1	1	2	96	1	2												3
1144	2	0	2	2	1	1	2	96	1	2												3
1145	2	0	2	2	1	2	2	96	1	2												3
1148	2	1	2	2	1	1	2	96		2												3
1150	1	0	2	2	1	1	2	96	1	2												3
1151	2	1	3	3	2	1	2	96		1												3
1155	1	1	2	2	2	2	2	96		1											1	3
1161	1	0	2	2	1	1	2	96	1	2												3
1162	1	0	2	2	2	1	2	96	1	2												3
1166	2	1	2	2	1	2	2	96		2												3
1167	1	1	2	2	1	1	2	96		2												3
1168	1	0	3	2	1	2	2	96	1	2												3
1169	2	0	1	2	1	1	2	96	2	2												3
1171	1	0	3	2	1	1	2	96	1	2												3
1172	1	1	3	3	2	3	2	96		1											1	3
1173	1	0	2	2	1	1	1	3	1	2												3
1174	1	0	2	2	1	1	2	96	2	2												3
1177	2	0	2	2	2	2	2	96	1	2												3
1178	1	1	2	2	1	2	2	96		2												3
1180	1	0	2	2	1	1	1	6	1	2												3
1183	2	0	1	2	1	2	2	96	1	2												3
1184	1	1	2	2	1	2	2	96		2												3
1186	1	0	2	2	1	2	2	96	1	2												3
1189	2	0	2	2	1	2	2	96	1	2												3
1190	1	1	2	2	1	1	2	96		2												3
1191	2	0	2	2	1	1	2	96	1	2												3
1195	2	1	2	2	1	2	2	96		2												3
1196	1	1	2	2	1	1	2	96		2												3
1201	2	1	3	3	2	3	2	96		1											1	3
1203	1	0	2	2	1	2	2	96	1	2												3
1206	1	0	2	2	1	1	2	96	1	2												3
1207	2	0	2	2	1	2	2	96	1	2												3
1208	2	1	3	3	2	2	2	96		1											1	3
1213	1	0	1	2	1	1	2	96	1	2												3
1216	2	0	2	2	1	2	2	96	1	2												3
1218	1	0	2	2	1	1	2	96	2	2												3
1224	2	0	2	2	1	1	2	96	1	2												3
1228	1	0	2	2	1	2	2	96	1	2												3
1229	1	0	1	2	1	1	2	96	2	2												3
1231	2	1	2	2	1	2	2	96	1	2												3
1235	2	0	1	2	1	1	2	96	1	2												3
1236	2	0	2	2	1	1	2	96	1	2												3
1241	1	0	2	2	2	1	2	96	1	2												3
1243	1	1	2	2	1	1	2	96		2												3
1244	2	0	1	2	1	1	2	96	2	2												3
1245	1	1	3	2	1	3	1	4		1											4	3
1246	2	1	2	2	1	1	2	96		2												3
1247	2	1	2	2	1	1	2	96		2												3
1248	2	0	2	2	1	1	2	96	2	2												3
1249	1	1	2	2	1	2	2	96		2												3
1250	1	0	2	2	1	1	2	96	1	2												3
1251	2	0	2	2	1	1	2	96	1	2												3
1252	2	0	1	2	1	1	2	96	1	2												3
1254	2	0	2	2	2	1	1		1	2												3
1255	1	1	2	2	1	1	2	96		2												3
1256	1	0	2	2	2	2	2	96	1	1											3	3
1257	2	0	1	2	1	1	2	96	1	1												3
1258	1	0	3	3	1	2	1	1	1	1											1	3
1259	2	0	3	3	2	1	1	2	1	1											4	3
1262	2	0	2	2	1	2	2	96	1	2												3
1263	1	0	2	2	1	1	2	96	1	2												3
1265	1	1	2	2	1	1	2	96		2												3
1266	1	0	3	2	1	2	2	96	1	2												3
1267	2	1	2	3	2	1	2	96		1											1	3
1268	2	1	2	2	2	1	1	4		2												3
1269	2	0	1	2	1	1	2	96	2	2												3
1270	1	1	3	3	2	1	1	4		1											1	3
1272	2	1	3	3	2	2	2	96		1												3
1273	2	0	2	2	1	2	1	3	1	2												3
1276	2	0	3	2	2	2	2	96	1	1												3
1277	2	0	3	2	1	2	2	96	1	2												3
1278	2	1	2	2	1	2	2	96		2												3
1279	1	1	2	2	1	1	2	96		1											3	3
1280	2	1	2	3	1	2	2	96		1											1	3
1281	2	0	1	2	1	1	2	96	2	2												3
1284	2	0	3	3	2	1	1	3	1	1											1	3
1285	1	1	2	2	1	2	2	96		2												3
1287	2	0	2	2	1	1	2	96	1	2												3
1288	2	0	2	2	1	1	2	96	2	2												3
1289	2	0	1	2	1	1	2	96	2	2												3
1290	2	0	2	3	1	2	2	96	1	2												3
1291	1	1	2	2	1	1	2	96	1	1											3	3
1293	2	1	3	2	2	1	2	96		1												3
1294	1	0	3	2	2	1	2	96	1	2												3
1295	2	0	3	2	2	2	2	96	1	1												3
1296	1	1	3	3	1	2	1	4		1											1	3
1298	1	0	2	2	1	1	2	96	1	1											3	3
1299	2	1	3	2	1	2	1	3		2												3
1301	2	1	3	2	2	1	2	96		1												3
1304	1	1	2	2	1	1	2	96		2												3
1305	2	0	2	2	1	1	2	96	1	1											2	3
1306	1	1	2	3	1	3	1	4		1											1	3
1308	2	0	1	2	1	1	2	96	2	2												3
1309	2	0	2	2	1	1	2	96	2	1												3
1312	1	1	2	3	2	1	1	4		1											1	3
1313	2	1	3	2	2	1	1	4		2												3
1314	2	1	3	2	2	2	1	2		2												3
1318	1	1	3	3	2	2	1	1		1											1	3
1319	1	0	2	2	1	1	1	3	1	1											1	3
1321	1	0	2	3	1	1	1	4	1	1											1	3
1322	2	1	2	2	1	2	2	96		2												3
1324	2	0	3	2	2	1	1	2	1	1												3
1326	2	0	3	2	2	1	1	3	1	2												3
1328	2	1	3	3	2	1	2	96		1											1	3
1329	2	1	3	3	2	1	1	3		1											2	3
1330	2	0	2	2	1	2	2	96	1	2												3
1332	1	0	2	2	1	1	2	96	1	1												3
1333	1	1	3	2	2	3	2	96		1											1	3
1334	2	0	2	2	1	1	2	96	1	1											2	3
1335	1	1	2	2	1	2	2	96	1	1											3	3
1337	1	0	3	4	2	1	1	1	1	1											3	3
1338	2	1	3	2	2	3	2	96		2												3
1340	1	0	3	2	1	2	2	96	1	1											2	3
1342	1	0	2	2	1	1	2	96	1	2												3
1344	1	1	3	2	2	2	2	96		2												3
1347	1	1	2	2	1	2	2	96		2												3
1349	1	0	2	2	1	2	2	96	1	1											2	3
1351	1	0	2	4	1	1	1	1	2	1											3	3
1352	1	0	2	2	1	1	2	96	1	1											2	3
1353	2	1	2	3	1	3	1	3		1											2	3
1355	2	0	2	2	1	2	2	96	1	2												3
1358	1	1	2	2	1	3	2	96	1	1											2	3
1359	1	0	2	2	1	1	1	1	1	1											3	3
1361	2	0	3	2	1	2	2	96	1	2												3
1362	2	1	3	3	2	1	1	2		1											1	3
1364	1	1	3	3	1	2	1	1	1	1											3	3
1365	2	0	2	2	1	2	2	96	1	2												3
1366	1	1	2	2	1	2	2	96		2												3
1368	1	0	2	2	2	2	2	96	1	2												3
1369	1	0	2	2	1	2	2	96	1	2												3
1370	2	1	3	3	2	2	1	6		1											2	3
1371	2	1	2	3	1	1	2	96		1												3
1372	1	0	2	4	1	3	1	3	1	1											3	3
1374	2	1	2	2	1	2	2	96		2												3
1376	2	0	2	2	1	1	2	96	1	2												3
1377	1	0	2	2	1	1	2	96	1	2												3
1378	1	0	2	3	1	1	1	1	1	1											1	3
1381	1	1	2	2	1	1	2	96		2												3
1383	2	1	2	3	1	1	1	1	1	1											1	3
1385	2	1	3	2	2	2	2	96		2												3
1389	2	1	3	3	2	2	1	1	1	1											1	3
1391	2	1	3	3	2	1	2	96		1												3
1392	1	1	2	2	1	1	2	96		2												3
1394	1	0	3	3	2	2	1	1	1	1											1	3
1395	2	1	3	3	2	1	2	96	1	1											1	3
1396	2	1	2	2	2	1	2	96		2												3
1398	2	1	3	2	2	3	1	2		2												3
1399	1	1	3	2	1	2	2	96		2												3
1400	2	0	3	3	2	1	1	6	1	1											1	3
1401	2	1	2	2	1	2	2	96		2												3
1402	1	1	2	2	1	1	2	96		2												3
1403	1	0	1	2	1	1	2	96	1	2												3
1405	1	1	2	2	2	2	2	96		2												3
1406	1	1	2	2	2	2	2	96		2												3
1410	2	1	3	3	2	2	1	5	1	1											1	3
1411	1	1	2	2	1	1	2	96		2												3
1413	1	1	2	2	1	1	2	96		2												3
1414	1	1	2	2	1	2	2	96		2												3
1415	2	1	3	2	1	2	2	96		2												3
1416	1	1	2	2	1	1	2	96		2												3
1417	2	0	3	3	2	2	2	96	1	1												3
1419	2	1	2	2	2	2	2	96		2												3
1420	2	0	2	2	1	1	2	96	1	2												3
1422	1	1	2	2	1	2	2	96		2												3
1423	1	0	2	2	1	2	2	96	1	2												3
1426	2	0	3	2	1	3	2	96	1	2												3
1427	2	0	2	2	1	2	2	96	1	2												3
1428	1	1	2	2	1	1	2	96		2												3
1430	2	1	2	2	1	1	2	96		2												3
1432	1	0	2	2	1	2	2	96	1	2												3
1434	2	1	2	2	1	2	2	96		2												3
1436	2	0	3	2	1	3	2	96	1	1											3	3
1438	2	1	2	2	1	2	2	96		2												3
1439	2	0	2	2	1	1	2	96	1	2												3
1440	1	0	3	2	2	1	2	96	1	1												3
1444	2	0	2	2	1	2	2	96	1	2												3
1446	1	1	2	2	1	1	2	96		2												3
1447	1	0	3	2	1	3	2	96	1	2												3
1449	2	0	2	2	1	3	2	96	1	2												3
1451	2	0	3	2	2	2	1		1	1												3
1453	1	0	2	2	2	1	2	96	1	1											1	3
1457	1	0	2	2	1	2	2	96	1	2												3
1459	1	1	2	2	1	2	2	96		1												3
1462	2	0	2	2	1	1	2	96	2	2												3
1463	1	1	2	2	1	1	2	96		2												3
1464	1	1	2	2	1	1	2	96		2												3
1465	1	1	2	2	1	1	2	96		2												3
1466	1	1	2	2	1	1	2	96		2												3
1468	2	0	2	2	1	1	2	96	1	2												3
1469	2	1	2	2	1	2	2	96		2												3
1470	1	1	3	2	1	2	2	96		1												3
1474	1	0	2	2	1	1	2	96	1	2												3
1476	1	1	2	2	1	1	2	96		2												3
1480	1	1	2	2	1	2	2	96		2												3
1482	1	1	2	2	1	1	2	96		2												3
1483	2	1	3	3	2	1	1	1		1											1	3
1488	2	0	1	2	1	1	2	96	2	2												3
1490	1	0	1	2	1	1	2	96	2	2												3
1494	1	0	2	2	1	1	2	96	2	2												3
1497	2	0	3	2	2	0	1	6	1	1												3
1500	2	0	3	2	2	2	2	96	1	1												3
1504	2	1	3	4	2	1	2	96		1												3
1506	1	0	2	2	1	2	2	96	1	2												3
1526	2	0	2	2	1	1	2	96	1	2												3
1531	1	1	2	2	1	1	2	96		1												3
1534	1	0	2	2	1	1	2	96	1	2												3
1539	1	1	2	2	1	1	2	96		2												3
1559	1	1	2	2	1	1	2	96		2												3
1560	2	1	3	2	1	2	2	96		2												3
1562	2	1	2	2	1	2	2	96		2												3
1568	1	0	2	2	1	1	2	96	2	2												3
1572	1	1	2	2	1	1	2	96		2												3
1584	2	1	2	2	1	1	2	96		2												3
1588	2	0	1	2	1	1	2	96	1	2												3
1610	1	1	2	2	1	2	2	96		2												3
1614	2	1	3	3	2	3	1	1		1											1	3
1630	1	1	2	2	1	2	2	96		2												3
1650	1	0	2	2	1	1	2	96	1	2												3
1669	2	0	3	2	2	2	1	5	1	2												3
1674	1	0	1	2	1	1	2	96	1	2												3
1683	1	1	2	2	1	2	2	96		2												3
1715	1	0	2	2	1	2	2	96	1	2												3
1721	1	1	2	2	1	1	2	96		2												3
1768	1	1	3	2	1	2	2	96		2												3
1844	1	1	2	2	1	1	2	96		2												3
1889	1	1	2	2	1	2	2	96		2												3
1929	1	1	3	2	1	3	1	3		2												3
1958	2	0	3	3	2	1	2	96	1	1											1	3
1964	1	1	3	3	2	1	2	96		1											1	3
1968	1	0	3	2	1	2	2	96	1	1												3
1981	1	1	2	2	1	1	2	96		2												3
1984	1	0	1	2	1	1	2	96	2	2												3
1986	1	1	3	3	2	1	2	96		1											1	3
1987	1	0	2	2	1	2	2	96	1	2												3
1991	2	0	1	2	1	1	2	96	1	2												3
1993	1	0	3	2	1	1	2	96	1	2												3
1996	1	0	1	2	1	1	2	96	1	2												3
2000	1	1	2	2	1	1	2	96		2												3
2004	1	1	2	2	1	1	2	96		2												3
2008	1	0	1	2	1	1	2	96	1	2												3
2011	1	1	2	2	1	1	2	96		2												3
2014	1	0	2	2	1	2	2	96	1	2												3
2015	1	0	2	2	1	1	2	96	1	2												3
2016	1	0	2	2	1	2	2	96	2	2												3
2020	1	1	3	2	2	3	1	2		1											1	3
2021	1	1	2	2	1	1	2	96		2												3
2022	1	0	2	2	2	2	2	96	1	2												3
2027	1	1	3	2	2	3	1	6		2												3
2029	1	0	2	2	1	3	2	96	1	2												3
2030	1	0	3	2	1	2	1	1	1	2												3
2031	1	1	3	3	2	1	2	96		1											2	3
2033	1	0	3	2	2	0	2	96	1	2												3
2036	1	1	3	2	1	2	2	96		2												3
2038	1	1	2	2	1	2	2	96		2												3
2040	2	1	3	3	2	2	1	3		1												3
2045	1	0	2	2	1	1	1	2	1	2												3
2048	1	0	3	3	1	1	2	96	1	1											1	3
2050	1	1	2	2	1	1	2	96		2												3
2051	1	1	2	2	1	1	2	96		2												3
2052	1	1	2	2	1	1	2	96		2												3
2053	1	0	2	2	2	1	2	96	1	2												3
2054	1	1	2	2	1	1	2	96		2												3
2056	1	1	2	2	1	2	2	96		2												3
2058	1	1	2	2	1	2	2	96		2												3
2059	1	1	2	2	1	1	2	96		2												3
2061	1	1	2	2	1	1	2	96		2												3
2063	1	1	2	2	1	1	2	96		2												3
2064	1	0	2	2	1	1	2	96	1	2												3
2065	1	0	1	2	1	1	2	96	1	2												3
2066	1	0	1	2	1	1	2	96	1	2												3
2068	1	1	2	2	1	1	2	96		2												3
2070	1	0	2	2	1	1	2	96	2	2												3
2072	2	1	3	2	2	3	1	5		1											1	3
2075	2	0	2	2	1	1	2	96	1	2												3
2076	1	1	2	2	1	1	2	96		2												3
2078	2	1	2	2	1	2	2	96		2												3
2079	1	1	2	2	1	1	2	96		2												3
2080	1	1	3	2	2	2	1	6		2												3
2082	1	1	2	2	1	2	2	96		2												3
2085	2	1	3	3	2	1	2	96		1												3
2086	2	0	3	3	2	0	1	5	1	1												3
2089	2	1	3	2	1	3	1	5		2												3
2090	2	0	3	2	1	2	2	96	1	2												3
2091	1	0	3	2	2	3	2	96	2	2												3
2094	1	0	2	2	1	1	2	96	1	2												3
2096	2	1	2	2	1	2	2	96		2												3
2097	1	0	2	2	1	1	2	96	1	2												3
2100	1	0	1	2	1	1	2	96	1	2												3
[truncated: 260 more rows]

## Sheet: variables
	Variable name	value label	Variable label
	tta_id		Individual unique ID (anonymized)
	site	site	Korogocho or Viwandani study site
	tta_v1_5	tta_v1_5	Respondent's Sex
	agecat	agecat	RECODE of w3_tta_v1_4b (Respondent's Age (years))
	maritalstatus	maritalstatus	Whether respondent was married as at wave3
	tta_q110	tta_q110	Currently attending school
	schlevel2	schlevel2	Respondent's highest level of education
	tta_q124	tta_q124	Engaged in any IGA in the last month
	tta_q125	tta_q125	IGA Activity engaged in during the last month
	tta_q702	tta_q702	Have you yourself been circumcised (male)?
	eversex	eversex	Ever had sex?
	sexpastyr	sexpastyr	Had sex during past the last 12 months
	tta_q915jyr		Year when relationship begun
	tta_q915k	tta_q915k	Are you currently in a relationship with the person?
	tta_q915lyr		Year when relationship ended
	tta_q915myr		Year when had first sex with the person
	tta_q915p	tta_q915p	Was the person older, younger or same age?
	tta_q915r	tta_q915r	Relationship with the person during the first month
	tta_q915s	tta_q915s	Where was the person living during the first month
	tta_q915v	tta_q915v	Were you ever concerned that might catch AIDs
	partnage	partnage	RECODE of tta_q9150 (Age of the person when the relationship begun)
	tta_q918	tta_q918	In your lifetime, how many people have you had sexual intercourse with?
	wave		Wave I, II or III

## Sheet: value_label
	site	1	Korogocho
		2	Viwandani
	tta_v1_5	0	male
		1	female
	agecat	1	12-14
		2	15-19
		3	20-24
	w3_maritalstatus	2	Never married
		3	Currently married
		4	Previously married
	tta_q110	1	Yes
		2	No
	schlevel2	0	None
		1	Primary
		2	Secondary
		3	Tertiary
	tta_q124	1	Yes
		2	No
	tta_q125	1	Unestablished Own Business
		2	Established Own Business
		3	Informal Casual
		4	Informal Salaried
		5	Formal Salaried
		6	Formal Casual
		7	Rural Agriculture
		8	Urban Agriculture
		96	Didn't Engage In Iga In Past Month
	tta_q702	1	Yes
		2	No
		5	Missing
		9	N/A
	w3_eversex	1	Yes
		2	No
	sexpastyr	0	No
		1	Yes
	tta_q915k	1	Yes
		2	No
	tta_q915p	1	Older
		2	Younger
		3	Same Age
		8	Dont Know
	tta_q915r	1	Husband/wife
		2	Live-in partner
		3	Boy/girlfriend
		4	Casual acquaintance
		5	Commercial sex worker
		6	Other
	tta_q915s	1	Same household
		2	Same town/village
		3	Other urban area
		4	Other rural area
	tta_q915v	1	Very Concerned
		2	Somewhat Concerned
		3	Not Concerned
	partnage	1	15-19
		2	20-24
		3	Outside 15-24
		98	Dont know
	tta_q918	95	Missing
		97	Refused to answer
		98	Don't know
		99	N/A
