# Supplementary material for: Who are the male sexual partners of adolescent girls and young women? Comparative analysis of population data in three settings prior to DREAMS roll-out
Source: PLoS One. 2018 Sep 28;13(9):e0198783. doi: 10.1371/journal.pone.0198783 (PMC6161870; doi:10.1371/journal.pone.0198783)
Supplement: S2 Dataset — (XLS) [file pone.0198783.s002.xls]

## Sheet: data
case_id	age	agegroup2	gender	ptn_AGYW	married	occupgp	educgp	eversex	nopart12mo	ptnpattern	curcon	pconcur	ppnew	sbr5	sbr4	sbr24	circum
1	20	2	1	1	0	5	6	1	1	3	0	0	0	2	1	1	0
2	27	3	1	0	0	3	1	1	3	4	1	1	1	2	2	9	1
3	74	7	1		1	2	2	1		2	0	0	0	2	2	9	0
4	17	1	1	2	0	5	5	1	1	3	0	0	0	2	2	9	1
5	39	4	1	2	1	1	3	1	1	3	0	0	0	2	2	9	0
6	18	1	1		0	5	5	0		1	0	0	0	99	9	9	0
7	30	3	1	0	1	6	2	1	2	5	1	1	1	2	2	9	1
8	45	5	1	0	2	2	3	1	1	3	0	0	0	2	1	1	1
9	18	1	1		0	6	2	0		1	0	0	0	99	9	9	1
10	66	7	1	0	1	2	2	1	2	5	1	0	0	2	2	9	0
11	63	6	1	2	1	2	2	1	2	5	1	0	0	2	1	1	1
12	17	1	1	1	0	6	1	1	2	5	1	1	1	2	2	9	0
13	21	2	1	1	0	3	2	1	2	5	0	1	1	2	2	9	0
14	81	7	1	0	1	3	2	1	1	3	0	0	0	1	1	1	0
15	41	4	1	0	1	2	2	1	1	3	0	0	0	2	1	1	0
16	50	5	1	2	1	2	2	1	1	3	0	0	0	2	3	1	0
17	15	1	1		0	5	5	0		1	0	0	0	99	9	9	1
18	32	3	1	2	1	2	2	1	2	4	0	1	1	2	3	1	1
19	27	3	1	0	1	2	2	1	1	3	0	0	0	3	2	9	1
20	24	2	1	1	1	1	2	1	3	4	0	0	0	3	7	7	1
21	18	1	1	2	0	5	5	1	1	3	0	0	0	2	1	1	1
22	17	1	1		0	5	5	0		1	0	0	0	99	9	9	0
23	34	3	1	0	1	2	2	1	1	3	0	0	0	2	2	9	0
24	60	6	1		1	3	1	1		2	0	0	0	2	2	9
25	29	3	1	2	1	2	3	1	1	3	0	0	0	2	2	9	0
26	66	7	1	0	1	3	2	1	1	3	0	0	0	2	7	7	0
27	41	4	1	2	1	2	3	1	1	3	0	0	0	2	1	1	0
28	25	3	1	2	1	2	2	1	1	3	0	0	0	3	2	9	0
29	25	3	1	0	0	3	2	1	2	4	0	0	0	2	2	9	0
30	33	3	1	0	1	7	2	1	3	5	1	0	0	2	2	9	0
31	22	2	1	2	0	2	2	1	1	3	0	1	1	3	2	9	0
32	45	5	1	0	1	2	2	1	1	3	0	0	0	2	2	9	0
33	78	7	1		1	3	2	1		2	0	0	0	2	1	1	0
34	17	1	1		0	5	5	0		1	0	0	0	99	9	9	1
35	19	1	1	1	0	5	6	1	1	3	0	0	0	2	1	1	1
36	69	7	1	0	1	2	2	1	1	3	0	0	0	2	2	9	0
37	15	1	1		0	5	5	0		1	0	0	0	99	9	9	0
38	72	7	1		1	2	2	0		1	0	0	0	99	9	9	0
39	29	3	1	0	1	3	3	1	1	3	0	0	0	2	2	9	1
40	58	6	1	0	1	2	2	1	2	5	1	0	0	2	2	9	0
41	31	3	1	0	1	3	2	1	1	3	0	0	0	2	2	9	1
42	20	2	1	1	0	1	3	1	1	3	0	0	0	2	2	9	0
43	64	6	1	0	1	2	2	1	1	3	0	0	0	3	1	1	0
44	21	2	1	2	0	3	2	1	2	5	1	0	0	2	1	1	0
45	24	2	1	1	0	2	2	1	1	3	0	0	0	2	2	9	0
46	39	4	1	2	1	3	2	1	1	3	0	0	0	2	1	3	0
47	18	1	1		0	5	6	0		1	0	0	0	99	9	9	1
48	34	3	1	2	1	3	2	1	2	4	0	0	0	3	1	1	1
49	25	3	1	0	0	2	2	1	1	3	0	1	1	2	2	9	0
50	67	7	1		2	2	3	1		2	0	0	0	2	1	1	0
51	18	1	1		0	5	5	0		1	0	0	0	99	9	9	1
52	21	2	1	2	0	2	2	1	1	3	0	1	1	2	1	1	0
53	83	7	1		1	2	3	1		2	0	0	0	1	1	2	0
54	29	3	1	0	1	1	2	1	3	5	1	0	0	2	1	1	0
55	35	4	1	0	1	2	2	1	1	3	0	0	0	2	1	2	0
56	32	3	1	0	1	1	4	1	1	3	0	0	0	2	2	9	1
57	22	2	1		0	2	3	0		1	0	0	0	99	9	9	1
58	27	3	1		2	2	2	1		2	0	0	0	1	1	1	0
59	25	3	1	0	0	2	2	1	1	3	0	0	0	2	7	7	1
60	56	6	1	0	1	2	2	1	1	3	0	0	0	2	2	9	0
61	52	5	1	2	1	2	3	1	1	3	0	0	0	2	2	9	0
62	44	4	1	0	1	3	2	1	2	5	1	0	0	2	7	7	0
63	32	3	1	0	1	1	2	1	1	3	0	0	0	1	1	1	0
64	73	7	1	0	1	2	1	1	1	3	0	0	0	2	2	9	0
65	17	1	1		0	5	6	0		1	0	0	0	99	9	9	1
66	16	1	1		0	5	5	0		1	0	0	0	99	9	9	1
67	51	5	1	0	1	2	2	1	1	3	0	0	0	2	2	9	0
68	70	7	1	0	1	2	2	1	1	3	0	0	0	2	2		0
69	65	7	1	0	1	3	2	1	2	5	1	0	0	3	2	9	0
70	33	3	1	2	1	2	2	1	1	3	0	0	0	2	2	9	0
71	16	1	1		0	5	6	0		1	0	0	0	99	9	9	1
72	63	6	1	0	1	7	4	1	1	3	0	0	0	2	1	1	0
73	15	1	1		0	5	5	0		1	0	0	0	99	9	9	0
74	38	4	1	0	1	2	2	1	1	3	0	0	1	3	2	9	1
75	54	5	1	0	1	2	2	1	1	3	0	0	0	2	3	2	0
76	21	2	1	2	1	1	2	1	1	3	0	0	0	2	1	1	0
77	16	1	1		0	5	6	0		1	0	0	0	99	9	9	0
78	77	7	1		1	2	3	1		2	0	0	0	3	2	9	0
79	28	3	1	2	1	3	2	1	1	3	0	0	0	2	2	9	0
80	44	4	1	2	1	2	2	1	1	3	0	0	0	2	1	1	0
81	24	2	1		1	7	2	1		2	0	0	0	2	2	9	0
82	22	2	1		0	5	6	0		1	0	0	0	99	9	9	1
83	68	7	1	0	1	2	3	1	1	3	0	0	0	2	2	9	1
84	18	1	1	2	0	5	6	1	1	3	0	0	0	2	2	9	1
85	17	1	1	2	0	1	2	1	2	5	1	0	0	2	3	1	1
86	18	1	1		0	5	6	0		1	0	0	0	99	9	9	1
87	31	3	1	0	1	3	2	1	1	3	0	0	0	2	2	9	0
88	30	3	1	2	1	2	2	1	1	3	0	0	0	2	1	1	0
89	19	1	1	1	0	3	2	1	1	3	0	0	0	2	2	9	1
90	22	2	1		0	3	2	1		2	0	0	0	2	1	1	0
91	16	1	1		0	5	5	0		1	0	0	0	99	9	9	0
92	15	1	1		0	5	5	0		1	0	0	0	99	9	9	0
93	38	4	1	0	1	2	2	1	1	3	0	0	0	2	2	9	0
94	44	4	1	2	1	2	2	1	1	3	0	0	0	3	7	7	0
95	31	3	1	0	2	1	2	1	1	3	0	0	0	2	1	1	1
96	16	1	1		0	5	5	0		1	0	0	0	99	9	9	0
97	27	3	1		0	3	2	1		2	0	0	0	2	2	9	1
98	56	6	1	2	1	2	2	1	2	5	0	0	0	2	2	9	0
99	52	5	1	0	1	2	2	1	1	3	0	0	0	2	7	7	1
100	52	5	1	2	1	1	2	1	2	5	1	0	0	2	1	7	0
101	22	2	1		0	2	3	1		2	0	0	0	2	2	9	0
102	20	2	1		0	5	5	0		1	0	0	0	99	9	9	1
103	29	3	1	0	0	2	1	1	3	5	0	1	1	2	7	7	0
104	72	7	1	2	1	1	2	1	3	5	1	0	0	2	2	9	0
105	26	3	1	2	0	1	2	1	1	3	0	0	0	2	7	7	0
106	24	2	1	1	0	2	2	1	1	3	0	0	0	2	2	9	1
107	32	3	1	2	1	1	4	1	1	3	0	0	0	2	1	1	0
108	16	1	1		0	5	5	0		1	0	0	0	99	9	9	1
109	22	2	1	2	1	7	2	1	1	3	0	0	0	2	1	1	0
110	75	7	1		1	2	2	1		2	0	0	0	3	2	9	0
111	25	3	1	1	2	2	2	1	1	3	0	0	0	2	2	9	1
112	26	3	1	2	1	2	3	1	1	3	0	0	0	2	2	9	0
113	16	1	1		0	5	5	0		1	0	0	0	99	9	9	1
114	29	3	1	2	1	2	2	1	1	3	0	1	1	2	2		0
115	35	4	1	0	1	2	2	1	1	3	0	0	0	2	2	9	0
116	17	1	1	1	0	7	2	1	1	3	0	0	0	2	3	1	1
117	61	6	1	0	1	1	3	1	1	3	0	0	0	2	1	1	0
118	37	4	1	0	1	3	4	1	1	3	0	0	0	2	2	9	1
119	16	1	1		0	5	5	0		1	0	0	0	99	9	9	1
120	25	3	1	1	1	6	4	1	1	3	0	0	0	2	2	9	0
121	39	4	1	0	1	2	2	1	1	3	0	0	0	2	2	9	0
122	69	7	1	0	1	3	2	1	1	3	0	0	0	2	2	9	0
123	63	6	1	0	1	2	2	1	1	3	0	0	0	2	1	1	0
124	32	3	1	0	1	2	3	1	1	3	0	0	0	5	3	3	1
125	15	1	1		0	5	5	1		2	0	0	0	2	2	9	1
126	16	1	1		0	5	5	0		1	0	0	0	99	9	9	0
127	79	7	1	2	1	2	1	1	1	3	0	0	0	2	7	7	0
128	19	1	1	1	0	5	6	1	1	3	0	0	0	2	1	1	0
129	15	1	1		0	5	5	1		2	0	0	0	2	2	9	1
130	16	1	1		0	5	6	0		1	0	0	0	99	9	9	0
131	36	4	1	0	2	2	2	1	2	4	0	0	0	2	2	9	0
132	25	3	1	2	0	1	3	1	1	3	0	1	1	2	3	1	1
133	17	1	1	1	0	5	6	1	1	3	0	1	1	2	2	9	1
134	80	7	1	0	1	6	2	1	1	3	0	0	0	2	1	1	0
135	78	7	1	2	1	2	2	1	1	3	0	0	0	2	7	7	0
136	18	1	1		0	2	2	0		1	0	0	0	99	9	9	0
137	25	3	1	1	1	3	3	1	1	3	0	0	0	2	1	7	0
138	21	2	1	2	1	3	2	1	1	3	0	0	0	2	3	2	1
139	67	7	1	0	1	2	2	1	1	3	0	0	0	2	2	9	1
140	56	6	1	0	1	3	3	1	1	3	0	0	0	2	1	1	0
141	69	7	1	0	1	2	2	1	1	3	0	0	0	2	2	9	0
142	60	6	1	2	1	1	2	1	2	5	1	0	0	2	7	7	1
143	31	3	1		0	2	2	0		1	0	0	0	99	9	9	1
144	45	5	1	0	1	3	3	1	1	3	0	0	0	2	1	2	1
145	54	5	1	0	1	2	2	1	1	3	0	0	0	2	1	1	0
146	87	7	1		1	6	2	1		2	0	0	0	2	1	1	0
147	16	1	1		0	5	5	0		1	0	0	0	99	9	9	1
148	16	1	1		0	5	5	0		1		0	0				0
149	28	3	1	2	1	2	2	1	2	4	0	0	1	2	1	1	0
150	26	3	1	2	1	3	3	1	1	3	0	0	0	1	3	1	0
151	22	2	1	1	0	6	3	1	2	4	0	1	1	2	1	1	0
152	65	7	1	2	1	2	2	1	1	3	0	0	0	2	1	1	0
153	19	1	1		0	2	2	1		2	0	0	0	2	2	9	1
154	16	1	1		0	5	5	0		1	0	0	0	99	9	9	0
155	59	6	1	2	1	2	2	1	1	3	0	0	0	2	7	7	0
156	53	5	1	0	1	1	4	1	1	3	0	0	0	2	1	1	0
157	18	1	1		0	5	5	0		1	0	0	0	99	9	9	0
158	23	2	1	1	0	6	3	1	3	5	1	1	1	3	2	9	1
159	61	6	1	0	1	2	2	1	1	3	0	0	0	2	3	1	0
160	82	7	1		1	2	2	1		2		0	0	2	2		0
161	19	1	1		0	5	6	1		2	0	0	0	2	2	9	1
162	54	5	1	0	1	2	2	1	1	3	0	0	0	2	1	1	0
163	84	7	1		1	1	2	1		2	0	0	0	3	2	9	1
164	15	1	1		0	5	5	0		1	0	0	0	99	9	9	0
165	15	1	1		0	5	5	0		1	0	0	0	99	9	9	0
166	81	7	1		1	6	2	1		2	0	0	0	2	3	2	0
167	19	1	1		0	5	6	0		1	0	0	0	99	9	9	0
168	17	1	1	1	0	6	2	1	1	3	0	0	0	2	2	9	0
169	23	2	1	2	0	3	2	1	1	3	0	0	0	2	1	1	0
170	20	2	1		0	6	3	0		1	0	0	0	99	9	9	1
171	18	1	1		0	5	5	0		1	0	0	0	99	9	9	1
172	21	2	1	1	0	1	2	1	1	3	0	1	0	2	2	9	1
173	35	4	1	0	1	1	4	1	3	5	1	0	1	2	3	1	1
174	23	2	1	2	0	1	3	1	3	4	1	1	1	2	1	1	0
175	15	1	1		0	5	5	0		1	0	0	0	99	9	9	1
176	53	5	1	0	1	2	2	1	1	3	0	0	0	2	2	9	0
177	27	3	1		1	2	2	0		1	0	0	0	99	9	9	0
178	17	1	1	1	0	5	6	1	1	3	0	0	0	2	2	9	1
179	32	3	1	0	2	1	2	1	1	3	0	0	0	2	1	7	0
180	20	2	1		0	3	3	1		2	0	0	0	3	1	1	0
181	34	3	1	2	1	2	2	1	1	3	0	0	0	3	1	1	0
182	46	5	1	0	1	2	2	1	1	3	0	0	0	2	1	1	0
183	23	2	1		0	5	6	1		2	0	0	0	2	1	1	1
184	45	5	1	2	1	1	4	1	1	3	0	0	0	2	2	9	1
185	24	2	1	2	1	2	2	1	1	3	0	0	0	2	1	1	0
186	55	6	1	0	1	3	2	1	2	5	0	1	0	2	2	9	0
187	71	7	1		1	2	2	1		2	0	0	0	2	3	1	0
188	71	7	1		2	2	2	1		2	0	0	0	2	2	9	0
189	20	2	1		0	5	6	0		1	0	0	0	99	9	9	0
190	23	2	1	1	0	1	4	1	2	4	0	0	0	2	3	1	1
191	43	4	1	0	1	2	3	1	1	3	0	0	0	2	1	1	0
192	50	5	1	0	1	2	2	1	1	3	0	0	0	2	7	7	0
193	21	2	1	2	0	1	2	1	1	3	0	0	0	2	1	1	1
194	55	6	1	0	1	2	3	1	1	3	0	0	0	2	1	1	1
195	19	1	1	1	0	2	3	1	1	3	0	0	0	2	2	9	1
196	16	1	1	2	0	5	5	1	1	3	0	0	0	2	1	1	0
197	15	1	1		0	5	5	0		1	0	0	0	99	9	9	0
198	42	4	1	0	1	1	2	1	1	3	0	0	0	2	2	9	1
199	17	1	1		0	5	5	0		1	0	0	0	99	9	9	0
200	53	5	1	0	1	1	3	1	1	3	0	0	0	2	2	9	1
201	20	2	1		0	5	5	1		2	0	0	0	2	3	1	0
202	39	4	1	2	1	2	3	1	1	3	0	0	0	2	2	9	1
203	22	2	1	2	1	3	3	1	1	3	0	0	0	1	1	1	1
204	17	1	1		0	5	5	0		1	0	0	0	99	9	9	0
205	36	4	1	0	1	3	2	1	9	4	1	1	1	2	2	9	0
206	22	2	1		0	6	3	0		1	0	0	0	99	9	9	1
207	24	2	1		0	5	6	0		1	0	0	0	99	9	9	0
208	33	3	1	2	1	3	3	1	1	3	0	0	0	2	1	1	1
209	73	7	1		1	6	2	1		2	0	0	0	1	2	9	0
210	15	1	1		0	5	5	0		1	0	0	0	99	9	9	1
211	16	1	1		0	5	5	0		1	0	0	0	99	9	9	1
212	15	1	1		0	5	5	0		1	0	0	0	99	9	9	0
213	35	4	1		0	6	1				0	0	0	7	7	9	0
214	28	3	1	2	1	1	2	1	1	3	0	0	0	2	1	1	0
215	36	4	1	0	1	2	2	1	1	3	0	0	0	2	7	7	1
216	21	2	1	2	1	2	2	1	1	3	0	0	0	2	3	1	0
217	16	1	1		0	5	5	0		1	0	0	0	99	9	9	1
218	32	3	1	0	1	3	2	1	1	3	0	1	1	2	1	1	1
219	49	5	1	0	1	2	3	1	1	3	0	0	0	2	1	1	1
220	15	1	1		0	5	5	0		1	0	0	0	99	9	9	0
221	21	2	1	2	0	5	6	1	1	3	0	0	1	2	1	1	1
222	29	3	1	0	1	3	2	1	1	3	0	0	0	2	2	9	0
223	17	1	1		0	5	5	0		1	0	0	0	99	9	9	0
224	67	7	1	0	1	2	2	1	1	3	0	0	0	2	2	9	1
225	17	1	1		0	5	6	0		1	0	0	0	99	9	9	0
226	27	3	1		0	2	2	1		2	0	0	0	3	2	9	0
227	33	3	1	0	2	2	2	1	1	3	0	0	0	2	2	9	0
228	64	6	1	0	1	2	3	1	1	3	0	0	0	3	1	1	0
229	40	4	1	2	1	2	2	1	1	3	0	0	0	2	2	9	0
230	47	5	1	0	1	2	2	1	1	3	0	0	0	2	1	1	0
231	78	7	1	2	1	2	2	1	1	3	0	0	0	2	1	7	0
232	30	3	1	0	1	3	2	1	1	3	0	0	0	2	2	9	0
233	17	1	1		0	5	5	0		1	0	0	0	99	9	9	0
234	20	2	1	1	1	2	2	1	1	3	0	0	0	2	2	9	0
235	45	5	1	0	1	2	2	1	2	5	1	0	0	2	2	9	1
236	58	6	1	0	1	2	2	1	1	3	0	0	0	2	2	9	0
237	34	3	1	2	1	2	2	1	1	3	0	0	0	2	2	9	0
238	27	3	1	2	0	5	6	1	1	3	0	0	0	2	1	1	0
239	27	3	1		1	3	2	1		2	0	0	0	2	2	9	1
240	72	7	1	0	1	2	2	1	1	3	0	0	0	1	1	1	1
241	25	3	1		0	2	3	1		2	0	0	0	2	1	1	1
242	20	2	1		0	3	2	1		2	0	0	0	2	1	1	0
243	79	7	1		1	6	2	1		2		0	0	7	7	7	1
244	62	6	1	2	1	1	4	1	1	3	0	0	0	2	1	2	0
245	39	4	1	0	1	3	2	1	1	3	0	0	0	2	2	9	0
246	17	1	1	1	0	5	5	1	2	5	1	0	0	2	2	9	1
247	40	4	1	0	1	2	2	1	1	3	0	0	0	2	1	1	0
248	16	1	1		0	5	5	0		1	0	0	0	99	9	9	1
249	18	1	1		0	3	3	0		1	0	0	0	99	9	9	1
250	50	5	1	2	1	2	2	1	1	3	0	0	0	2	2	9	0
251	84	7	1		1	2	2	1		2	0	0	0	2	7	7	0
252	18	1	1		0	5	6	1		2	0	0	0	2	2	9	1
253	30	3	1	0	1	2	3	1	1	3	0	0	0	2	1	1	0
254	45	5	1	0	1	2	2	1	3	5	1	0	0	2	1	1	0
255	16	1	1		0	5	5	0		1	0	0	0	99	9	9	1
256	29	3	1	2	1	2	1	1	1	3	0	1	0	3	2	9	1
257	48	5	1	0	1	2	2	1	1	3	0	0	0	2	1	1	0
258	78	7	1		1	2	1	1		2	0	0	0	2	2	9	0
259	34	3	1	0	1	2	2	1	1	3	0	0	0	2	1	1	1
260	50	5	1	0	1	6	3	1	2	4	0	0	0	3	3	2	0
261	21	2	1	2	0	5	6	1	1	3	0	0	0	2	1	1	0
262	18	1	1	1	1	1	2	1	1	3	0	0	0	2	2	9	0
263	69	7	1		1	3	2	1		2	0	0	0	2	2	9	0
264	15	1	1		0	5	5	0		1	0	0	0	99	9	9	1
265	15	1	1		0	5	5	0		1	0	0	0	99	9	9	1
266	41	4	1	0	0	1	3	1	1	3	0	1	1	2	1	2	0
267	16	1	1		0	5	5	0		1	0	0	0	99	9	9	0
268	26	3	1	2	0	3	2	1	1	3	0	0	0	2	1	1	1
269	29	3	1	0	1	1	2	1	1	3	0	0	0	2	2	9	0
270	19	1	1		0	5	5	0		1	0	0	0	99	9	9	1
271	30	3	1		2	1	2	1		2	0	0	0	2	2	9	1
272	16	1	1		0	5	6	0		1	0	0	0	99	9	9	1
273	17	1	1		0	5	6	0		1		0	0				0
274	15	1	1		0	5	5	0		1		0	0				0
275	36	4	1	0	1	1	3	1	2	5	1	0	0	2	2	9	0
276	65	7	1	0	1	2	2	1	2	5	1	1	1	2	2	9	0
277	17	1	1		0	2	2	1		2	0	0	0	2	2	9	0
278	22	2	1	1	0	2	2	1	1	3	0	0	0	2	2	9	1
279	35	4	1	0	1	2	2	1	1	3	0	0	0	3	2	9	0
280	21	2	1	1	1	2	2	1	2	4	0	0	0	2	2	9	1
281	21	2	1	2	0	5	6	1	1	3	0	0	0	2	2	9	1
282	44	4	1	0	1	3	2	1	1	3	0	0	0	2	7	7	0
283	28	3	1		1	1	3	1		2	0	0	0	2	2	9	1
284	45	5	1	0	1	1	4	1	1	3	0	0	0	2	2	9	0
285	67	7	1	0	1	2	2	1	1	3	0	0	0	2	2	9	0
286	24	2	1	1	0	6	3	1	1	3	0	0	0	2	2	9	1
287	21	2	1		0	5	6	1		2	0	0	0	2	2	9	0
288	32	3	1	0	1	3	3	1	1	3	0	0	0	2	2	9	0
289	79	7	1		1	2	2	1		2	0	0	0	2	2	9	0
290	48	5	1	0	1	3	2	1	1	3	0	0	0	1	1	1	1
291	18	1	1		0	5	5	1		2	0	0	0	3	1	1	0
292	20	2	1	1	0	2	2	1	1	3	0	0	0	2	1	1	0
293	16	1	1		0	5	6	0		1	0	0	0	99	9	9	1
294	51	5	1	0	1	2	2	1	1	3	0	0	0	2	3	1	0
295	22	2	1	1	1	1	2	1	3	4	0	0	1	2	2	9	1
296	30	3	1	0	1	2	2	1	2	5	0	1	1	2	2	9	1
297	27	3	1	2	0	2	3	1	3	5	1	0	0	2	1	2	1
298	38	4	1	0	1	2	2	1	1	3	0	0	0	2	1	1	1
299	34	3	1	0	1	2	2	1	1	3	0	0	0	2	2	9	0
300	17	1	1		0	5	5	0		1	0	0	0	99	9	9	1
301	17	1	1	2	0	3	2	1	1	3	0	0	0	2	1	1	0
302	18	1	1		0	5	6	0		1	0	0	0	99	9	9	1
303	17	1	1		0	5	5	1		2	0	0	0	2	2	9	0
304	58	6	1	2	1	2	1	1	2	5	1	0	0	2	1	1	0
305	48	5	1	0	1	2	2	1	1	3	0	0	0	2	2	9	0
306	20	2	1		0	5	6	1		2	0	0	0	2	2	9	1
307	16	1	1		0	5	5	0		1	0	0	0	99	9	9	1
308	67	7	1	2	1	6	2	1	1	3	0	1	1	2	2	9	0
309	73	7	1		1	2	2	1		2	0	0	0	1	1	3	0
310	73	7	1	2	1	2	2	1	2	5	1	0	0	2	2	9	0
311	69	7	1	0	1	2	2	1	1	3	0	0	0	1	1	3	0
312	15	1	1		0	5	5	0		1	0	0	0	99	9	9	1
313	82	7	1		1	6	3	1		2	0	0	0	1	1	2	0
314	46	5	1	0	1	2	2	1	1	3	0	0	0	3	1	1	0
315	15	1	1		0	5	5	0		1	0	0	0	99	9	9	0
316	49	5	1	0	1	2	2	1	1	3	0	0	0	2	1	1	1
317	28	3	1	2	1	1	2	1	1	3	0	0	0	2	2	9	0
318	28	3	1	2	1	2	3	1	1	3	0	0	0	2	2	9	0
319	70	7	1	0	1	2	1	1	1	3	0	0	0	2	1	1	0
320	15	1	1		0	5	5	0		1	0	0	0	99	9	9	0
321	59	6	1	0	1	2	2	1	1	3	0	0	0	2	2	9	1
322	39	4	1	0	1	2	2	1	1	3	0	0	0	2	2	9	0
323	51	5	1	0	1	7	2	1	1	3	0	0	0	2	2	9	1
324	81	7	1		1	7	1	1		2	0	0	0	2	1	7	0
325	28	3	1	2	1	2	2	1	1	3	0	0	0	2	1	1	0
326	19	1	1		0	5	6	0		1	0	0	0	99	9	9	1
327	23	2	1	1	0	6	3	1	2	4	0	0	0	2	1	1	1
328	89	7	1		2	2	2	1		2	0	0	0	2	7	7	0
329	45	5	1	0	1	2	2	1	1	3	0	0	0	2	1	1	0
330	51	5	1	0	1	3	2	1	2	5	1	0	0	7	7	7	0
331	17	1	1		0	5	5	0		1	0	0	0	99	9	9	0
332	22	2	1		0	5	6	1		2	0	0	0	3	2	9	0
333	30	3	1	0	0	7	2	1	3	4	0	1	1	2	1	1	0
334	16	1	1		0	5	5	0		1	0	0	0	99	9	9	0
335	56	6	1	2	1	2	2	1	1	3	0	0	0	2	2	9	0
336	65	7	1	0	1	2	2	1	1	3	0	0	0	2	1	2	0
337	21	2	1	2	0	3	3	1	1	3	0	0	0	2	1	1	0
338	29	3	1	0	0	2	2	1	1	3	0	0	0	2	7	7	0
339	32	3	1	0	0	1	3	1	1	3	0	0	0	3	2	9	1
340	31	3	1	0	1	2	2	1	1	3	0	0	0	3	1	1	0
341	15	1	1		0	5	6	0		1	0	0	0	99	9	9	0
342	44	4	1		0	3	2	1		2	0	0	0	2	2	9	0
343	31	3	1	0	1	1	2	1	1	3	0	0	0	2	7	7	0
344	22	2	1		0	5	7	0		1	0	0	0	99	9	9	0
345	81	7	1		1	6	2	1		2	0	0	0	1	1	7	1
346	17	1	1	1	0	5	5	1	1	3	0	0	0	2	2	9	1
347	35	4	1		0	1	4	1		2	0	0	0	2	2	9	1
348	18	1	1		0	5	5	0		1	0	0	0	99	9	9	0
349	20	2	1	1	0	5	6	1	1	3	0	0	0	2	1	1	1
350	34	3	1	0	1	2	2	1	1	3	0	0	0	2	2	9	0
351	57	6	1		2	2	2	1		2	0	0	0	2	3	1	0
352	16	1	1		0	6	2	0		1	0	0	0	99	9	9	0
353	18	1	1		0	5	5	0		1	0	0	0	99	9	9	1
354	21	2	1	2	1	3	2	1	3	5	0	1	1	2	2	9	0
355	42	4	1		2	2	3	1		2	0	0	0	2	2	9	0
356	95	7	1		2	2	1	1		2	0	0	0	2	2	9	0
357	63	6	1		2	2	2	1		2	0	0	0	2	2	9	0
358	47	5	1	0	1	2	2	1	1	3	0	0	0	2	2	9	0
359	60	6	1	0	1	3	2	1	1	3	0	0	0	2	2	9	0
360	18	1	1		0	5	5	0		1	0	0	0	99	9	9	1
361	19	1	1	1	0	7	2	1	1	3	0	1	1	2	1	1	1
362	63	6	1	0	1	2	3	1	2	5	1	0	0	2	1	1	0
363	21	2	1	1	0	3	3	1	9	4	0	1	1	2	1	1	0
364	64	6	1		1	2	2	1		2	0	0	0	2	7	7	0
365	51	5	1	0	1	1	4	1	1	3	0	0	0	2	2		0
366	16	1	1		0	5	6	1		2	0	0	0	2	1	1	1
367	49	5	1	0	1	2	2	1	1	3	0	0	0	2	2	9	0
368	15	1	1		0	5	5	0		1	0	0	0	99	9	9	1
369	25	3	1	0	1	1	2	1	1	3	0	0	0	2	2	9	1
370	48	5	1	0	1	7	2	1	1	3	0	0	0	2	2	9	0
371	21	2	1		0	6	3	1		2	0	0	0	3	1	1	1
372	15	1	1		0	5	5	0		1	0	0	0	99	9	9	1
373	18	1	1		0	5	6	1		2	0	0	0	2	2	9	1
374	18	1	1		0	5	6	0		1	0	0	0	99	9	9	1
375	19	1	1		0	5	6	0		1	0	0	0	99	9	9	1
376	31	3	1	2	1	1	2	1	2	5	1	0	0	2	1	1	1
377	50	5	1	0	1	2	2	1	1	3	0	0	0	2	2	9	0
378	17	1	1		0	5	5	0		1	0	0	0	99	9	9	1
379	27	3	1	0	2	3	2	1	1	3	0	1	1	2	7	7	0
380	20	2	1	1	0	1	2	1	2	4	0	0	0	2	2	9	0
381	25	3	1	0	0	2	2	1	2	5	1	1	1	2	2	9	1
382	25	3	1	1	1	3	2	1	1	3	0	0	0	2	2	9	0
383	36	4	1	0	1	2	2	1	1	3	0	1	1	2	1	1	1
384	39	4	1	0	1	3	3	1	1	3	0	0	0	2	2	9	0
385	63	6	1	0	2	2	3	1	1	3	0	0	0	2	1	1	0
386	25	3	1	2	0	5	5	1	1	3	0	0	0	2	1	2	1
387	53	5	1	0	1	3	3	1	1	3	0	0	0	1	1	2	0
388	87	7	1		1	6	2	1		2	0	0	0	2	7	7	0
389	28	3	1	2	1	3	2	1	1	3	0	0	0	2	1	1	1
390	26	3	1	2	1	1	2	1	1	3	0	0	0	3	2	9	0
391	17	1	1		0	5	5	0		1	0	0	0	99	9	9	1
392	29	3	1	0	1	3	2	1	1	3	0	0	0	2	1	1	0
393	26	3	1	2	1	2	3	1	2	5	0	0	0	2	1	1	1
394	59	6	1	0	1	2	2	1	1	3	0	0	0	2	2	9	0
395	17	1	1		0	5	6	0		1	0	0	0	99	9	9	0
396	17	1	1		0	5	5	1		2	0	0	0	2	1	1	1
397	22	2	1	2	1	3	2	1	3	4	1	1	1	2	3	1	1
398	55	6	1	2	1	2	3	1	1	3	0	0	0	2	1	1	0
399	18	1	1		0	6	3	0		1		0	0				0
400	58	6	1	0	0	2	3	1	1	3	0	0	0	3	2	9	0
401	35	4	1	2	1	3	2	1	2	5	0	0	0	2	1	3	1
402	36	4	1	0	1	1	2	1	1	3	0	0	0	2	2	9	1
403	28	3	1	2	1	1	2	1	1	3	0	0	0	3	2	9	1
404	17	1	1		0	5	5	0		1	0	0	0	99	9	9	1
405	15	1	1		0	5	5	0		1	0	0	0	99	9	9	1
406	15	1	1		0	5	5	0		1	0	0	0	99	9	9	1
407	27	3	1	2	1	5	6	1	3	4	0	1	1	2	1	1	1
408	63	6	1	0	1	2	2	1	1	3	0	0	0	2	2	9	0
409	68	7	1		1	2	3	0		1	0	0	0	99	9	9	0
410	47	5	1	0	1	2	2	1	1	3	0	0	0	2	3	1	0
411	25	3	1	2	1	1	2	1	1	3	0	0	0	2	2	9	0
412	20	2	1	1	0	5	6	1	2	5	1	0	1	2	2	9	1
413	62	6	1	0	1	2	4	1	1	3	0	0	0	2	2		0
414	18	1	1		0	5	5	0		1	0	0	0	99	9	9	0
415	24	2	1	1	1	1	2	1	1	3	0	0	0	2	1	1	0
416	17	1	1		0	5	5	0		1	0	0	0	99	9	9	0
417	20	2	1		0	5	5	0		1	0	0	0	99	9	9	1
418	37	4	1	0	1	1	3	1	1	3	0	0	0	2	2	9	0
419	21	2	1	2	0	2	3	1	2	5	1	1	1	2	2	9	0
420	68	7	1		1	2	2	1		2	0	0	0	2	1	2	1
421	16	1	1		0	5	5	0		1	0	0	0	99	9	9	1
422	21	2	1		0	5	5	0		1	0	0	0	99	9	9	0
423	16	1	1		0	5	5	0		1	0	0	0	99	9	9	0
424	39	4	1	0	1	6	2	1	1	3	0	0	0	2	1	1	0
425	32	3	1	2	1	1	3	1	1	3	0	0	0	2	3	1	0
426	18	1	1		0	5	5	0		1	0	0	0	99	9	9	0
427	21	2	1	2	0	6	4	1	2	4	1	1	1	2	7	7	0
428	29	3	1	0	1	3	2	1	1	3	0	0	0	2	1	7	1
429	50	5	1	0	1	2	2	1	1	3	0	0	0	2	7	7	0
430	50	5	1	2	1	3	3	1	2	5	1	0	0	3	2	9	0
431	64	6	1	0	2	2	2	1	1	3	0	0	0	2	2	9	0
432	39	4	1	0	1	2	2	1	1	3	0	0	0	2	1	1	0
433	28	3	1	2	1	2	2	1	1	3	0	0	0	2	3	1	1
434	62	6	1		1	2	2	1		2	0	0	0	2	2	9	0
435	27	3	1	2	1	2	2	1	1	3	0	0	0	3	2	9	0
436	30	3	1	0	1	3	3	1	1	3	0	0	0	2	2	9	0
437	43	4	1	2	1	3	3	1	1	3	0	0	0	2	2	9	1
438	18	1	1		0	5	6	1		2	0	0	0	2	2	9	0
439	75	7	1		1	2	2	1		2	0	0	0	2	2	9	0
440	47	5	1	0	1	2	3	1	1	3	0	0	0	2	3	3	1
441	42	4	1	2	1	2	3	1	1	3	0	0	0	2	2	9	0
442	16	1	1		0	5	5	0		1	0	0	0	99	9	9	0
443	22	2	1	0	0	6	4	1	1	3	0	0	0	2	1	7	1
444	18	1	1		0	5	5	0		1	0	0	0	99	9	9	1
445	56	6	1	0	1	2	2	1	1	3	0	0	0	1	2	9	0
446	16	1	1		0	5	5	0		1	0	0	0	99	9	9	0
447	30	3	1	0	1	3	3	1	1	3	0	0	0	2	1	1	1
448	51	5	1	0	1	2	2	1	3	5	1	1	1	2	2	9	0
449	17	1	1		0	5	5	1		2	0	0	0	2	2	9	1
450	19	1	1		0	5	5	0		1	0	0	0	99	9	9	1
451	59	6	1	2	1	2	3	1	2	5	1	0	0	2	3	2	0
452	34	3	1	0	1	3	3	1	2	5	1	0	0	2	2	9	0
453	21	2	1		0	6	3	1		2	0	0	0	2	2	9	1
454	19	1	1		0	2	2	1		2	0	0	0	2	1	1	1
455	86	7	1		1	7	2	1		2	0	0	0	2	7	7	0
456	66	7	1	0	1	2	1	1	1	3	0	0	0	2	1	1	0
457	22	2	1		0	2	3	1		2	0	0	0	2	2	9	1
458	37	4	1	0	1	2	2	1	1	3	0	0	0	2	2	9	0
459	18	1	1	2	0	6	2	1	1	3	0	0	1	2	3	1	1
460	62	6	1	0	1	2	3	1	1	3	0	0	0	2	1	1	0
461	70	7	1	0	1	2	3	1	1	3	0	0	0	2	1	1	0
462	43	4	1	0	1	1	3	1	1	3	0	0	0	2	2	9	1
463	15	1	1		0	5	6	1		2	0	0	0	2	2	9	1
464	53	5	1	0	1	2	2	1	1	3	0	0	0	3	2	9	0
465	63	6	1		1	6	3	1		2	0	0	0	2	7	7	0
466	18	1	1	2	0	2	2	1	2	5	1	0	0	2	2	9	0
467	80	7	1		1	2	2	1		2	0	0	0	2	2	9	0
468	69	7	1		2	2	1	1		2	0	0	0	2	2	9	0
469	29	3	1	0	1	3	2	1	1	3	0	0	0	2	2	9	0
470	22	2	1	2	1	3	2	1	1	3	0	0	0	3	2	9	0
471	15	1	1		0	5	5	0		1	0	0	0	99	9	9	1
472	90	7	1		2	6	2	1		2	0	0	0	2	2	9	1
473	58	6	1	0	1	2	2	1	1	3	0	0	0	2	2	9	1
474	35	4	1	0	1	1	4	1	1	3	0	0	0	2	1	1	1
475	60	6	1	2	1	3	2	1	1	3	0	0	0	2	2	9	0
476	59	6	1	0	1	2	3	1	1	3	0	0	0	2	2	9	0
477	19	1	1	1	0	5	5	1	2	4	1	1	1	2	2	9	1
478	67	7	1	0	1	2	2	1	1	3	0	0	0	2	2	9	0
479	47	5	1	0	1	3	2	1	1	3	0	0	0	2	2	9	0
480	65	7	1		2	2	2	1		2	0	0	0	2	3	2	1
481	34	3	1	2	1	2	2	1	1	3	0	0	0	2	2	9	0
482	16	1	1		0	5	5	0		1	0	0	0	99	9	9	1
483	46	5	1	0	1	2	2	1	1	3	0	0	0	3	2	9	1
484	21	2	1	2	1	3	2	1	1	3	0	0	0	2	1	1	0
485	93	7	1		1	6	2	1		2	0	0	0	2	2	9	1
486	18	1	1	1	0	6	2	1	1	3	0	0	0	2	2	9	1
487	71	7	1	0	1	2	1	1	1	3	0	0	0	2	2	9	0
488	48	5	1	0	1	2	2	1	1	3	0	0	0	2	1	1	0
489	16	1	1		0	5	5	0		1	0	0	0	99	9	9	0
490	37	4	1	2	1	2	2	1	2	5	1	0	1	2	1	1	1
491	27	3	1	2	1	1	2	1	1	3	0	0	0	2	1	1	0
492	56	6	1	2	1	2	3	1	1	3	0	0	0	2	2	9	0
493	75	7	1	0	1	2	4	1	1	3	0	0	0	2	2	9	0
494	18	1	1	2	0	5	5	1	1	3	0	0	0	2	1	1	1
495	49	5	1	0	1	2	2	1	1	3	0	0	0	2	2	9	0
496	29	3	1	0	1	2	2	1	1	3	0	0	0	2	2	9	1
497	81	7	1		1	2	2	1		2	0	0	0	2	2	9	0
498	31	3	1		1	2	2	0		1	0	0	0	99	9	9	0
499	16	1	1		0	5	6	0		1	0	0	0	99	9	9	1
500	60	6	1	0	1	3	2	1	1	3	0	0	0	2	2	9	0
501	39	4	1	2	1	3	2	1	1	3	0	0	0	2	1	2	0
502	66	7	1	0	1	2	3	1	1	3	0	0	0	3	1	1	0
503	65	7	1		2	2	2	1		2	0	0	0	2	1	1	1
504	72	7	1		2	2	2	1		2	0	0	0	2	1	1	0
505	23	2	1		2							0	0
506	15	1	1		0	5	5	0		1		0	0				1
507	33	3	1	2	1	2	2	1	1	3	0	0	0	1	1	1	0
508	19	1	1		0	5	5	0		1	0	0	0	99	9	9	0
509	82	7	1		1	2	2	1		2	0	0	0	2	7	7	0
510	15	1	1		0	5	5	0		1	0	0	0	99	9	9	0
511	16	1	1		0	5	6	0		1	0	0	0	99	9	9	0
512	15	1	1		0	5	5	0		1	0	0	0	99	9	9	1
513	19	1	1	1	0	5	5	1	1	3	0	0	0	2	1	1	1
514	20	2	1	1	0	3	2	1	1	3	0	1	1	2	2	9	1
515	73	7	1		1	2	2	1		2	0	0	0	2	1	7	0
516	35	4	1	0	1	3	2	1	1	3	0	0	0	3	2	9	0
517	24	2	1	1	0	3	3	1	2	4	1	1	1	2	2	9	1
518	46	5	1		1	3	3	1		2	0	0	0	2	2	9	0
519	16	1	1		0	5	5	0		1	0	0	0	99	9	9	1
520	32	3	1	0	1	1	1	1	1	3	0	1	1	3	3	1	1
521	36	4	1	0	1	2	2	1	1	3	0	0	0	2	2	9	1
522	38	4	1	0	1	2	2	1	1	3	0	0	0	2	1	1	0
523	18	1	1	1	0	5	5	1	1	3	0	0	0	2	2	9	1
524	32	3	1	2	1	6	2	1	2	5	1	0	1	2	1	1	0
525	19	1	1		0	5	5	0		1	0	0	0	99	9	9	0
526	21	2	1		0	3	2	1		2	0	0	0	2	2	9	1
527	37	4	1	0	1	2	2	1	1	3	0	0	0	2	1	1	0
528	16	1	1		0	5	5	0		1	0	0	0	99	9	9	1
529	27	3	1	2	1	1	2	1	1	3	0	1	1	2	1	1	0
530	57	6	1	0	1	1	3	1	1	3	0	0	0	2	1	7	0
531	28	3	1	2	1	2	3	1	1	3	0	0	0	2	2	9	0
532	19	1	1	1	0	7	2	1	1	3	0	0	0	2	1	1	0
533	40	4	1	2	1	6	2	1	1	3	0	0	0	2	7	7	1
534	64	6	1		1	1	4	0		1	0	0	0	99	9	9	0
535	29	3	1	0	1	2	2	1	1	3	0	0	0	2	1	1	0
536	22	2	1	2	0	1	2	1	1	3	0	0	0	2	7	7	0
537	18	1	1		0	5	5	0		1	0	0	0	99	9	9	1
538	31	3	1	0	1	3	2	1	1	3	0	0	0	1	3	1	0
539	69	7	1		1	2	2	1		2	0	0	0	2	2	9	0
540	22	2	1	2	0	5	7	1	1	3	0	1	0	5	3	2	1
541	83	7	1		2	6	2	1		2	0	0	0	2	7	7	0
542	63	6	1	0	1	2	2	1	2	5	1	0	0	2	1	1	0
543	25	3	1	1	1	2	2	1	1	3	0	0	0	2	2	9	0
544	26	3	1	0	2	3	2	1	2	4	0	1	1	2	3	1	1
545	36	4	1	0	1	1	3	1	1	3	0	0	0	3	2	9	0
546	82	7	1		1	6	3	1		2	0	0	0	2	2	9	1
547	23	2	1		0	5	5	0		1	0	0	0	99	9	9	0
548	28	3	1	0	1	3	2	1	1	3	0	0	0	1	1	2	0
549	15	1	1		0	5	5	0		1	0	0	0	99	9	9	1
550	71	7	1	0	1	3	2	1	2	5	1	0	0	2	2	9	0
551	84	7	1		1	6	1	1		2	0	0	0	7	7	7	0
552	36	4	1	0	1	6	2	1	1	3	0	0	0	2	1	1	0
553	27	3	1	2	1	1	2	1	1	3	0	0	0	2	1	1	0
554	51	5	1		0	2	2	0		1	0	0	0	99	9	9	0
555	30	3	1	0	1	1	4	1	1	3	0	0	0	2	1	1	0
556	32	3	1	2	0	1	2	1	2	5	0	1	1	2	2	9	0
557	59	6	1	2	1	1	2	1	2	5	1	0	0	2	2	9	1
558	21	2	1	2	0	7	2	1	1	3	0	0	0	2	1	1	0
559	41	4	1		2	2	2	1		2	0	0	0	2	2	9	0
560	22	2	1		0	3	3	1		2	0	0	0	2	1	1	1
561	15	1	1		0	5	5	0		1	0	0	0	99	9	9	0
562	17	1	1		0	5	5	0		1	0	0	0	99	9	9	1
563	15	1	1		0	5	5	0		1	0	0	0	99	9	9	1
564	43	4	1	0	1	1	2	1	1	3	0	0	0	2	2	9	0
565	19	1	1	1	0	2	2	1	1	3	0	0	0	3	1	1	1
566	27	3	1	2	0	1	2	1	2	4	0	0	0	2	1	1	1
567	24	2	1	1	0	5	6	1	2	4	0	1	1	2	2	9	1
568	24	2	1	1	0	2	3	1	1	3	0	0	0	2	2	9	1
569	46	5	1	0	1	2	3	1	1	3	0	0	0	2	2	9	0
570	21	2	1	2	1	3	3	1	1	3	0	0	0	2	1	1	0
571	43	4	1	0	1	1	2	1	1	3	0	0	0	2	2		1
572	63	6	1	0	1	6	3	1	1	3	0	0	0	2	1	1	0
573	33	3	1	2	1	2	3	1	1	3	0	0	0	3	1	1	0
574	58	6	1	0	1	2	2	1	1	3	0	0	1	2	2	9	1
575	20	2	1		0	5	6	1		2	0	0	0	2	1	1	0
576	17	1	1		0	5	5	0		1	0	0	0	99	9	9	0
577	16	1	1		0	5	5	0		1	0	0	0	99	9	9	0
578	54	5	1	0	1	2	2	1	1	3	0	0	0	3	1	1	0
579	18	1	1		0	6	2	1		2	0	0	0	2	2	9	1
580	78	7	1		1	7	4	1		2	0	0	0	2	1	1	0
581	33	3	1	0	1	1	3	1	1	3	0	0	0	2	1	1	1
582	19	1	1		0	1	2	1		2	0	0	0	3	3	1	0
583	15	1	1		0	5	5	0		1	0	0	0	99	9	9	1
584	16	1	1		0	5	6	0		1	0	0	0	99	9	9	0
585	18	1	1	1	0	2	2	1	1	3	0	0	0	2	2	9	0
586	68	7	1	0	1	2	2	1	1	3	0	0	0	2	1	2	0
587	45	5	1	0	1	3	2	1	1	3	0	0	0	2	1	1	0
588	64	6	1	0	1	2	2	1	3	5	1	0	0	2	1	1	0
589	17	1	1		0	5	6	0		1	0	0	0	99	9	9	0
590	33	3	1	0	1	1	2	1	1	3	0	0	0	2	2	9	0
591	37	4	1	0	1	2	2	1	1	3	0	0	0	3	2	9	0
592	31	3	1	0	1	2	2	1	1	3	0	0	0	2	2	9	1
593	54	5	1	0	1	2	2	1	1	3	0	0	0	2	1	1	0
594	18	1	1		0	5	6	0		1	0	0	0	99	9	9	0
595	43	4	1	0	1	2	2	1	2	5	1	0	0	2	1	1	1
596	46	5	1	0	1	2	4	1	1	3	0	0	0	1	1	1	0
597	16	1	1		0	5	5	0		1	0	0	0	99	9	9	0
598	71	7	1		1	2	3	1		2	0	0	0	2	2	9	0
599	15	1	1		0	5	5	0		1		0	0				0
600	34	3	1	0	1	2	2	1	1	3	0	0	0	2	2	9	0
601	66	7	1	0	1	2	2	1	2	5	1	0	0	2	1	1	0
602	16	1	1	1	0	5	5	1	1	3	0	0	0	2	2	9	0
603	49	5	1	0	1	7	2	1	1	3	0	0	0	2	1	1	0
604	21	2	1		0	3	2	1		2	0	0	0	2	3	1	0
605	54	5	1	0	1	2	2	1	1	3	0	0	0	3	2	9	0
606	25	3	1	1	1	2	2	1	1	3	0	0	0	2	2	9	0
607	50	5	1		2	2	2	1		2	0	0	0	2	2	9	0
608	22	2	1	2	0	5	7	1	2	5	0	1	1	2	1	1	0
609	63	6	1	2	1	2	2	1	1	3	0	0	0	2	3	1	0
610	18	1	1	2	0	5	5	1	1	3	0	0	0	2	1	1	0
611	68	7	1		1	2	3	1		2	0	0	0	1	1	1	0
612	33	3	1	0	2	6	2	1	2	4	0	1	1	3	2	9	1
613	15	1	1		0	5	5	0		1	0	0	0	99	9	9	0
614	33	3	1	0	1	1	2	1	1	3	0	0	0	2	2	9	1
615	67	7	1		1	6	2	1		2	0	0	0	2	2	9	0
616	47	5	1	0	1	2	2	1	2	5	1	0	0	2	7	7	0
617	72	7	1		1	2	2	1		2	0	0	0	2	7	7	0
618	15	1	1		0	5	5	0		1	0	0	0	99	9	9	0
619	59	6	1	0	1	2	2	1	2	5	1	0	0	2	1	1	0
620	15	1	1		0	5	5	0		1	0	0	0	99	9	9	0
621	16	1	1		0	5	5	0		1	0	0	0	99	9	9	1
622	30	3	1	0	1	2	1	1	1	3	0	0	0	2	2	9	0
623	80	7	1		1	2	2	1		2	0	0	0	3	2	9	0
624	39	4	1		0	2	2	0		1	0	0	0	99	9	9	0
625	26	3	1	0	1	2	2	1	2	5	1	0	0	2	1	1	0
626	15	1	1		0	5	5	0		1	0	0	0	99	9	9	0
627	36	4	1	0	1	2	2	1	1	3	0	0	0	3	3	1	0
628	21	2	1		0	5	6	1		2	0	0	0	2	2	9	0
629	22	2	1	2	0	5	6	1	1	3	0	0	0	2	1	1	1
630	22	2	1		0	5	7	0		1	0	0	0	99	9	9	1
631	41	4	1	0	1	2	2	1	1	3	0	0	0	2	3	1	0
632	38	4	1		2	2	2	1		2	0	0	0	2	2	9	0
633	22	2	1	2	0	5	7	1	1	3	0	1	1	2	1	1	1
634	16	1	1		0	5	5	0		1	0	0	0	99	9	9	1
635	47	5	1	0	1	2	3	1	1	3	0	0	0	2	7	7	1
636	83	7	1	0	1	2	2	1	3	5	1	0	0	2	1	1	0
637	30	3	1	0	1	1	2	1	1	3	0	0	0	2	7	7	1
638	22	2	1	2	1	2	2	1	2	4	0	1	1	2	3	1	0
639	15	1	1		0	5	5	0		1	0	0	0	99	9	9	0
640	75	7	1		2	6	2	1		2	0	0	0	2	1	7	0
641	30	3	1	2	1	1	3	1	2	4	1	1	1	3	3	1	1
642	41	4	1	0	1	2	2	1	1	3	0	0	0	2	1	1	0
643	31	3	1	0	1	2	2	1	1	3	0	0	0	2	1	1	0
644	70	7	1	0	1	2	2	1	1	3	0	0	0	2	1	1	1
645	27	3	1	0	1	1	2	1	1	3	0	0	0	2	1	1	1
646	17	1	1		0	5	5	0		1	0	0	0	99	9	9	1
647	37	4	1		2	1	3	1		2	0	0	0	2	2	9	0
648	42	4	1	0	1	2	3	1	1	3	0	0	0	1	1	2	1
649	33	3	1	2	1	3	2	1	1	3	0	0	0	2	1	1	0
650	62	6	1		1	6	3	1				0	0	2	1	1
651	17	1	1		0	5	6	1		2	0	0	0	2	2	9	0
652	41	4	1	0	1	2	2	1	1	3	0	0	0	2	1	1	0
653	17	1	1		0	5	6	0		1	0	0	0	99	9	9	1
654	40	4	1	0	1	2	3	1	1	3	0	0	0	2	2	9	0
655	20	2	1		0	5	6	0		1	0	0	0	99	9	9	0
656	26	3	1	2	1	1	2	1	1	3	0	0	0	2	1	1	0
657	55	6	1	2	1	1	2	1	1	3	0	0	1	3	1	1	0
658	18	1	1		0	5	6	0		1	0	0	0	99	9	9	1
659	41	4	1	0	2	2	3	1	1	3	0	0	0	3	2	9	0
660	16	1	1		0	5	6	0		1	0	0	0	99	9	9	1
661	15	1	1		0	5	5	0		1	0	0	0	99	9	9	1
662	50	5	1	0	1	2	2	1	1	3	0	0	0	2	7	7	0
663	17	1	1		0	5	5	0		1	0	0	0	99	9	9	1
664	60	6	1	0	1	2	2	1	1	3	0	0	0	2	2	9	0
665	66	7	1		1	2	2	1		2	0	0	0	2	2	9	0
666	19	1	1	1	0	5	6	1	1	3	0	0	0	2	1	1	0
667	52	5	1	2	1	3	3	1	1	3	0	0	0	2	2	9	0
668	17	1	1		0	5	5	0		1	0	0	0	99	9	9	0
669	37	4	1	0	1	2	2	1	1	3	0	0	0	2	2	9	0
670	16	1	1		0	5	5	0		1	0	0	0	99	9	9	0
671	85	7	1		1	7	2	1		2	0	0	0	1	2	9	0
672	25	3	1		0	3	2	1		2	0	0	0	2	1	7	0
673	19	1	1		0	5	6	1		2	0	0	0	2	2	9	0
674	30	3	1		0	3	2	0		1	0	0	0	99	9	9	1
675	16	1	1		0	5	5	0		1	0	0	0	99	9	9	1
676	68	7	1		1	6	3	1		2	0	0	0	2	1	1	0
677	20	2	1		0	5	6	1		2	0	0	0	2	1	1	1
678	51	5	1	0	1	6	3	1	1	3	0	0	0	2	1	1	0
679	70	7	1		1	2	2	1		2	0	0	0	1	2	9	0
680	62	6	1	0	1	2	4	1	1	3	0	0	0	2	1	7	0
681	57	6	1	0	1	1	2	1	1	3	0	0	0	2	2	9	0
682	61	6	1	0	1	3	2	1	1	3	0	0	0	2	2	9	0
683	20	2	1		0	2	2	1		2	0	0	0	2	2	9	0
684	48	5	1	0	1	2	2	1	1	3	0	0	0	2	1	1	0
685	28	3	1	0	1	2	2	1	1	3	0	0	0	2	2	9	0
686	41	4	1	0	1	2	4	1	2	5	1	0	0	2	2	9	0
687	19	1	1		0	3	2	1		2	0	0	0	2	2	9	0
688	29	3	1	0	0	3	3	1	1	3	0	1	1	2	1	1	1
689	22	2	1		0	6	2	0		1	0	0	0	99	9	9	0
690	74	7	1	0	1	2	3	1	1	3	0	0	0	2	1	1	1
691	21	2	1		0	5	6	1		2	0	0	0	2	2	9	1
692	27	3	1	2	1	1	2	1	2	4	1	0	0	2	3	1	0
693	81	7	1	0	1	2	1	1	1	3	0	0	0	2	2	9	0
694	55	6	1	0	1	2	2	1	1	3	0	0	0	2	2	9	1
695	63	6	1	0	2	1	2	1	1	3	0	1	1	2	7	7	0
696	18	1	1	1	0	5	6	1	1	3	0	0	0	2	2	9	0
697	32	3	1	0	1	2	2	1	1	3	0	0	0	2	2	9	1
698	59	6	1	0	1	2	2	1	1	3	0	0	0	2	2	9	0
699	20	2	1		0	5	6	0		1	0	0	0	99	9	9	0
700	68	7	1		1	6	2	1		2	0	0	0	2	2	9	0
701	69	7	1	2	1	2	2	1	1	3	0	0	0	2	1	2	0
702	24	2	1	1	0	7	2	1	2	4	0	0	0	3	2	9	0
703	20	2	1	1	1	2	3	1	1	3	0	0	0	2	2	9	0
704	28	3	1	0	1	3	2	1	1	3	0	0	0	2	3	1	0
705	50	5	1	0	1	2	2	1	1	3	0	0	0	2	2	9	0
706	20	2	1		0	3	2	0		1	0	0	0	99	9	9	0
707	21	2	1	2	0	6	3	1	1	3	0	0	0	2	1	1	0
708	16	1	1		0	6	2	0		1	0	0	0	99	9	9	0
709	64	6	1	0	1	2	2	1	1	3	0	0	0	2	2	9	1
710	17	1	1		0	5	5	0		1	0	0	0	99	9	9	0
711	19	1	1		0	5	6	0		1	0	0	0	99	9	9	0
712	67	7	1		1	2	3	1		2	0	0	0	2	2	9	0
713	54	5	1	0	1	2	2	1	1	3	0	0	0	2	3	1	0
714	18	1	1		0	5	6	0		1	0	0	0	99	9	9	0
715	75	7	1		2	2	4	1		2	0	0	0	3	1	1	0
716	15	1	1		0	3	2	0		1	0	0	0	99	9	9	0
717	26	3	1	0	0	2	1	1	1	3	0	1	0	2	1	1	0
718	17	1	1	2	0	2	3	1	2	4	1	0	0	2	2	9	0
719	16	1	1		0	5	6	0		1	0	0	0	99	9	9	0
720	67	7	1	2	1	6	2	1	1	3	0	0	0	2	1	1	0
721	15	1	1	1	0	5	5	1	1	3	0	0	0	2	2	9	0
722	20	2	1	1	0	5	5	1	1	3	0	0	0	2	2	9	0
723	19	1	1	1	0	5	6	1	1	3	0	1	1	2	2	9	0
724	81	7	1	2	1	2	2	1	1	3	0	0	0	2	1	7	0
725	30	3	1	0	1	1	2	1	1	3	0	0	0	2	2	9	0
726	30	3	1	0	1	2	3	1	1	3	0	0	0	2	2	9	0
727	35	4	1	0	1	1	2	1	1	3	0	0	0	2	2	9	0
728	65	7	1	0	1	2	4	1	1	3	0	0	1	2	1	1	0
729	15	1	1		0	5	5	0		1	0	0	0	99	9	9	0
730	68	7	1		2	2	3	1		2		0	0	1	1	1	0
731	22	2	1		0	5	6	1		2		0	0	2	2		0
732	18	1	1	1	0	5	5	1	1	3	0	0	0	2	2	9	1
733	67	7	1	0	2	3	2	1	1	3	0	0	0	2	1	1	0
734	84	7	1		2	6	2	1		2	0	0	0	2	2	9	0
735	53	5	1		1	2	3	1		2		0	0	2	2		0
736	33	3	1		1	6	2	1		2	0	0	0	2	1	1	0
737	19	1	1	1	0	5	6	1	1	3	0	0	0	2	2	9	1
738	24	2	1	1	0	6	2	1	3	4	1	1	1	2	2	9	0
739	29	3	1	2	1	2	3	1	1	3	0	0	0	2	2	9	0
740	20	2	1		0	6	3	0		1	0	0	0	99	9	9	0
741	33	3	1	0	1	2	2	1	1	3	0	0	0	2	2	9	0
742	24	2	1	0	1	2	2	1	1	3	0	0	0	2	1	1	1
743	16	1	1		0	5	5	0		1	0	0	0	99	9	9	1
744	15	1	1	1	0	5	5	1	1	3	0	0	0	2	3	1	1
745	85	7	1		1	6	2	1		2	0	0	0	2	1	1	0
746	21	2	1	1	0	2	2	1	3	5	1	0	0	2	2	9	0
747	46	5	1	0	2	2	2	1	1	3	0	0	0	3	2	9	1
748	42	4	1	0	1	2	2	1	2	5	1	1	1	2	1	1	1
749	15	1	1		0	5	5	0		1	0	0	0	99	9	9	1
750	26	3	1	2	0	3	2	1	3	4	0	0	0	2	2	9	0
751	55	6	1	0	2	3	2	1	1	3	0	0	0	1	1	1	0
752	75	7	1		1	6	2	1		2	0	0	0	2	2	9	0
753	19	1	1		0	5	6	0		1	0	0	0	99	9	9	0
754	24	2	1	1	0	7	4	1	1	3	0	0	0	2	1	1	1
755	65	7	1	0	1	1	2	1	1	3	0	0	0	3	1	7	1
756	71	7	1	0	1	2	2	1	1	3	0	0	0	2	7	7	0
757	37	4	1	0	1	7	2	1	1	3	0	0	0	2	2	9	1
758	48	5	1	0	1	2	2	1	1	3	0	0	0	2	2	9	0
759	22	2	1	1	0	1	3	1	3	5	1	1	1	2	1	7	1
760	73	7	1		2	6	2	1		2		0	0	2	2		0
761	64	6	1	0	1	3	2	1	1	3	0	0	0	2	2	9	0
762	19	1	1		0	3	2	0		1	0	0	0	99	9	9	0
763	19	1	1	1	0	5	5	1	1	3	0	0	0	2	2	9	0
764	15	1	1		0	5	5	0		1	0	0	0	99	9	9	0
765	61	6	1	0	1	2	2	1	1	3	0	0	0	2	2	9	0
766	15	1	1		0	5	5	0		1	0	0	0	99	9	9	0
767	27	3	1	2	1	1	4	1	1	3	0	0	0	2	2	9	0
768	20	2	1		0	5	6	1		2	0	0	0	2	2	9	1
769	51	5	1	0	1	3	3	1	1	3	0	0	0	2	1	1	1
770	20	2	1	1	0	5	6	1	9	5	1	1	1	2	1	1	1
771	19	1	1	1	0	2	2	1	1	3	0	0	0	2	2	9	0
772	22	2	1	2	0	5	6	1	1	3	0	0	0	2	2		1
773	15	1	1		0	5	5	0		1		0	0				1
774	30	3	1	0	1	3	2	1	1	3	0	0	0	2	2	9	1
775	18	1	1		0	5	5	0		1	0	0	0	99	9	9	1
776	45	5	1	0	1	2	2	1	1	3	0	0	0	2	2	9	0
777	57	6	1	2		2	1	1	1	3	0	0	0	2	1	1	0
778	21	2	1	2	0	6	3	1	1	3	0	0	0	2	2	9	1
779	16	1	1		0	5		0		1	0	0	0	99	9	9	1
780	24	2	1	1	0	1	4	1	1	3	0	0	0	2	2	9	1
781	19	1	1	0	0	3	2	1	1	3	0	0	0	2	2	9	0
782	58	6	1	2	1	1	4	1	1	3	0	0	0	2	2	9	0
783	19	1	1		0	5	5	1		2	0	0	0	2	3	1	0
784	37	4	1	0	1	2	2	1	1	3	0	0	0	2	2	9	0
785	17	1	1		0	5	6	0		1	0	0	0	99	9	9	1
786	53	5	1	0	1	2	2	1	1	3	0	0	0	2	2		0
787	22	2	1	1	0	5	5	1	1	3	0	1	1	2	2	9	1
788	50	5	1	0	1	2	2	1	1	3	0	0	0	2	7	7	0
789	64	6	1	2	1	2	2	1	1	3	0	0	0	2	2	9	0
790	63	6	1	0	1	2	2	1	1	3	0	0	0	2	7	7	0
791	18	1	1	2	0	2	2	1	1	3	0	1	1	2	1	1	0
792	16	1	1		0	5	5	0		1	0	0	0	99	9	9	0
793	30	3	1	0	1	2	2	1	1	3	0	0	0	2	1	1	0
794	16	1	1		0	5	5	0		1	0	0	0	99	9	9	0
795	18	1	1		0	5	5	0		1	0	0	0	99	9	9	0
796	19	1	1		0	5	5	0		1	0	0	0	99	9	9	0
797	18	1	1		0	5	6	0		1	0	0	0	99	9	9	1
798	66	7	1	2	1	2	2	1	1	3	0	0	0	2	1	1	1
799	27	3	1	0	1	2	2	1	2	5	1	1	1	2	2	9	0
800	15	1	1		2	5	5	0		1		0	0				1
801	22	2	1	2	1	2	2	1	1	3	0	0	0	2	2	9	0
802	31	3	1	0	1	2	2	1	1	3	0	0	0	2	2	9	0
803	61	6	1		2	2	2	1		2	0	0	0	2	2	9	0
804	82	7	1		1	6	2	1		2	0	0	0	2	1	1	0
805	23	2	1	2	1	3	2	1	1	3	0	0	0	1	1	2	0
806	78	7	1		1	2	3	1		2	0	0	0	2	2	9	0
807	36	4	1	0	2	3	2	1	2	4	0	0	0	2	2	9	1
808	22	2	1	1	0	3	2	1	1	3	0	0	0	2	2	9	1
809	31	3	1	0	1	1	2	1	1	3	0	0	0	2	2	9	0
810	63	6	1	2	1	2	2	1	1	3	0	0	0	2	1	7	0
811	74	7	1	0	1	1	2	1	2	5	1	0	0	3	2	9	0
812	59	6	1	2	1	1	4	1	2	5	1	0	0	2	1	7	1
813	36	4	1		2	2	2	1		2	0	0	0	2	7	9	0
814	27	3	1	2	0	2	2	1	1	3	0	0	0	2	2	9	0
815	21	2	1	2	0	3	2	1	1	3	0	0	0	2	1	1	0
816	30	3	1		0	2	2	1		2	0	0	0	2	2	9	0
817	53	5	1		1	2	2	1		2	0	0	0	2	2	9	0
818	43	4	1	0	1	2	3	1	1	3	0	0	0	2	1	1	0
819	19	1	1	1	0	5	6	1	1	3	0	0	0	2	1	1	0
820	57	6	1	0	1	2	3	1	1	3	0	0	0	2	1	1	0
821	17	1	1		0	2	2	1		2	0	0	0	2	2	9	0
822	60	6	1	0	1	3	2	1	1	3	0	0	0	2	2	9	0
823	22	2	1	2	0	5	6	1	1	3	0	0	0	2	2	9	1
824	18	1	1		0	2	2	1		2	0	0	0	2	2	9	0
825	15	1	1		0	5	5	0		1	0	0	0	99	9	9	0
826	65	7	1	0	1	2	2	1	1	3	0	0	0	2	2	9	0
827	19	1	1		0	5	5	0		1	0	0	0	99	9	9	0
828	28	3	1		0	2	2	1		2	0	0	0	2	1	2	0
829	27	3	1	0	0	2	3	1	1	3	0	0	0	2	2		0
830	16	1	1		0	5	5	0		1	0	0	0	99	9	9	1
831	27	3	1	2	1	2	2	1	1	3	0	0	0	1	1	2	0
832	31	3	1	2	1	2	2	1	1	3	0	0	0	2	7	7	1
833	31	3	1	2	1	1	4	1	1	3	0	0	0	2	1	1	0
834	36	4	1	0	1	1	2	1	1	3	0	0	0	2	3	1	0
835	22	2	1		0	3	2	1		2	0	0	0	2	1	1	1
836	16	1	1		0	5	5	0		1	0	0	0	99	9	9	1
837	65	7	1	0	1	2	2	1	1	3	0	0	0	2	1	2	0
838	68	7	1	0	1	1	2	1	1	3	0	0	0	1	2	9	0
839	76	7	1		1	6	2	1		2	0	0	0	2	2	9	0
840	20	2	1		0	5	5	0		1	0	0	0	99	9	9	0
841	55	6	1		2	2	4	1		2	0	0	0	2	1	1	0
842	35	4	1		1	1	2	1		2	0	0	0	2	2	9	1
843	31	3	1	0	1	2	3	1	1	3	0	0	0	1	2	9	0
844	19	1	1		0	6	2	1		2	0	0	0	2	1	1	1
845	25	3	1	1	0	6	2	1	2	5	1	0	0	2	1	1	0
846	15	1	1		0	5	6	0		1	0	0	0	99	9	9	1
847	60	6	1		1	2	2	1		2	0	0	0	2	2	9	1
848	24	2	1	1	0	3	2	1	1	3	0	0	0	2	1	1	0
849	25	3	1	1	0	3	3	1	2	4	1	1	1	3	2	9	0
850	25	3	1	1	1	1	2	1	1	3	0	0	0	2	2	9	0
851	31	3	1	0	2	3	2	1	2	5	1	0	0	2	1	1	0
852	59	6	1	2	1	1	1	1	2	5	1	0	0	2	1	1	0
853	21	2	1	2	0	1	2	1	1	3	0	0	0	2	2	9	0
854	17	1	1		0	5	5	1		2	0	0	0	2	2	9	1
855	59	6	1		2	2	2	1		2	0	0	0	2	2	9	0
856	16	1	1	1	0	5	5	1	1	3	0	0	0	2	2	9	0
857	79	7	1	0	1	2	2	1	1	3	0	0	0	2	2	9	1
858	54	5	1	0	1	2	2	1	2	5	1	0	0	2	2	9	1
859	42	4	1	2	1	1	2	1	1	3	0	0	0	2	1	1	0
860	57	6	1	0	1	2	2	1	1	3	0	0	0	2	2	9	0
861	60	6	1	0	2	2	2	1	1	3	0	0	0	2	2	9	1
862	22	2	1		0	2	2	0		1	0	0	0	99	9	9	0
863	46	5	1	0	1	3	2	1	1	3	0	0	0	2	1	2	1
864	20	2	1	1	0	1	2	1	1	3	0	1	1	2	2	9	1
865	63	6	1	0	1	2	3	1	1	3	0	0	0	2	3	2	0
866	76	7	1		1	2	2	1		2		0	0	2	1	7	1
867	65	7	1	0	1	2	2	1	1	3	0	0	0	1	1	2	0
868	51	5	1	0	1	2	2	1	1	3	0	0	0	2	2	9	0
869	16	1	1		0	5	5	0		1	0	0	0	99	9	9	1
870	19	1	1	1	0	3	2	1	1	3	0	0	0	2	2	9	0
871	62	6	1	2	1	2	2	1	2	5	1	0	0	2	3	1	1
872	15	1	1		0	5	5	0		1	0	0	0	99	9	9	0
873	90	7	1		2	6	1	1		2	0	0	0	1	2	9	0
874	20	2	1	1	0	3	3	1	1	3	0	0	0	2	2	9	0
875	17	1	1	1	0	6	2	1	1	3	0	0	0	2	2	9	0
876	18	1	1		0	5	5	0		1	0	0	0	99	9	9	1
877	19	1	1		0	3	2	0		1	0	0	0	99	9	9	0
878	17	1	1		0	5	5	0		1	0	0	0	99	9	9	0
879	28	3	1	2	1	1	2	1	1	3	0	0	0	2	2	9	0
880	18	1	1	2	0	5	5	1	1	3	0	0	0	2	2	9	0
881	52	5	1	0	1	2	3	1	1	3	0	0	0	2	1	1	0
882	26	3	1		0	6	1	0		1	0	0	0	99	9	9	0
883	23	2	1		0	5	6	1		2	0	0	0	2	3	7	1
884	58	6	1	0	1	1	3	1	1	3	0	0	0	2	7	7	1
885	36	4	1	0	1	3	2	1	2	5	1	0	0	2	2	9	0
886	20	2	1		0	5	6	1		2	0	0	0	2	2	9	1
887	18	1	1		0	5	6	0		1	0	0	0	99	9	9	1
888	78	7	1		1	2	1	1		2	0	0	0	7	7	7	0
889	48	5	1		0	2	2	1		2	0	0	0	2	2	9	0
890	24	2	1		0	5	6	1		2	0	0	0	2	1	1	1
891	21	2	1		0	5	5	0		1	0	0	0	99	9	9	0
892	20	2	1	1	0	5	5	1	1	3	0	0	0	2	2	9	0
893	78	7	1	0	1	1	2	1	1	3	0	0	0	2	2	9	0
894	26	3	1		1	6	2	1		2	0	0	0	2	2	9	1
895	37	4	1	0	1	3	2	1	1	3	0	0	0	1	1	2	0
896	16	1	1		0	5	5	0		1	0	0	0	99	9	9	1
897	22	2	1	1	0	5	7	1	1	3	0	0	0	2	2	9	1
898	28	3	1	2	1	3	2	1	1	3	0	0	0	2	2	9	1
899	19	1	1	1	1	3	2	1	1	3	0	0	0	2	1	1	0
900	23	2	1	2	0	2	2	1	2	5	0	1	0	2	2	9	0
901	31	3	1	2	1	3	2	1	1	3	0	0	0	2	2	9	0
902	32	3	1	0	1	3	2	1	1	3	0	0	0	3	2	9	0
903	41	4	1		0	7	2	1		2	0	0	0	2	2	9	0
904	18	1	1	1	0	5	5	1	1	3	0	0	0	2	2	9	1
905	16	1	1		0	5	5	1		2	0	0	0	2	1	1	1
906	16	1	1		0	5	5	0		1	0	0	0	99	9	9	1
907	16	1	1		0	5	5	0		1	0	0	0	99	9	9	0
908	67	7	1	0	1	2	2	1	1	3	0	0	0	2	2	9	0
909	35	4	1	0	1	1	2	1	1	3	0	0	0	2	3	1	1
910	80	7	1	2	1	2	2	1	2	5	1	0	0	2	1	3	0
911	21	2	1		0	3	1	1		2	0	0	0	2	2	9	1
912	15	1	1		0	5	5	0		1		0	0				1
913	47	5	1	0	1	2	3	1	1	3	0	0	0	2	7	9	0
914	67	7	1	0	1	2	2	1	1	3	0	0	0	2	1	1	0
915	15	1	1		0	5	5	0		1	0	0	0	99	9	9	1
916	67	7	1	0	1	2	2	1	1	3	0	0	0	2	1	2	0
917	24	2	1	1	0	2	3	1	1	3	0	0	0	2	2	9	0
918	38	4	1	0	2	1	3	1	1	3	0	1	1	2	2	9	1
919	36	4	1	0	1	2	2	1	1	3	0	1	1	2	2	9	1
920	63	6	1	0	1	6	2	1	1	3	0	0	0	2	1	1	1
921	22	2	1	2	0	1	2	1	3	5	1	0	0	2	7	7	0
922	20	2	1		0	5	7	0		1	0	0	0	99	9	9	1
923	64	6	1		1	1	2	1		2	0	0	0	2	1	1	0
924	15	1	1		0	5	5	0		1	0	0	0	99	9	9	0
925	51	5	1		2	6	2	1		2	0	0	0	2	2	9	0
926	19	1	1		0	6	2	1		2	0	0	0	2	2	9	1
927	65	7	1	0	1	2	2	1	1	3	0	0	0	2	2	9	0
928	17	1	1		0	5	5	0		1	0	0	0	99	9	9	0
929	63	6	1	0	1	2	4	1	1	3	0	0	0	2	2	9	0
930	74	7	1		1	1	2	1		2	0	0	0	2	1	1	0
931	17	1	1		0	5	5	0		1	0	0	0	99	9	9	1
932	17	1	1	0	0	5	5	1	1	3	0	0	0	2	2	9	1
933	32	3	1	0	1	2	2	1	1	3	0	0	0	2	1	1	0
934	40	4	1	2	1	2	3	1	1	3	0	0	0	2	2	9	1
935	55	6	1	0	1	2	2	1	1	3	0	0	0	2	2		0
936	18	1	1	1	0	3	2	1	1	3	0	0	0	2	2	9	1
937	18	1	1		0	5	5	0		1	0	0	0	99	9	9	1
938	33	3	1	2	1	2	2	1	1	3	0	0	0	2	2	9	0
939	76	7	1	0	1	2	2	1	1	3	0	0	0	2	2	9	0
940	43	4	1	0	1	2	2	1	1	3	0	0	0	3	1	1	0
941	36	4	1	0	1	2	2	1	2	5	1	0	0	2	1	1	0
942	25	3	1	2	1	2	2	1	1	3	0	0	0	2	2	9	1
943	27	3	1	2	1	1	2	1	1	3	0	0	0	2	2	9	0
944	52	5	1	0	1	2	2	1	1	3	0	0	0	2	2	9	0
945	84	7	1		1	6	2	1		2	0	0	0	2	2	9	0
946	62	6	1	0	1	2	3	1	1	3	0	0	0	2	1	1	0
947	23	2	1	2	0	5	5	1	1	3	0	0	0	2	2	9	1
948	38	4	1		0	2	2	1		2	0	0	0	2	7	7	0
949	60	6	1	2	1	2	2	1	1	3	0	0	0	2	2	9	0
950	15	1	1		0	5	5	0		1	0	0	0	99	9	9	1
951	35	4	1	0	1	3	2	1	1	3	0	0	0	2	2	9	0
952	28	3	1	2	0	3	3	1	1	3	0	0	0	2	1	1	1
953	24	2	1		0	2	2	1		2	0	0	0	2	1	1	1
954	56	6	1	0	1	2	3	1	1	3	0	0	0	2	2	9	1
955	34	3	1	0	1	3	2	1	3	4	1	0	0	2	3	7	0
956	58	6	1	0	1	3	2	1	1	3	0	0	0	2	2	9	0
957	38	4	1	0	2	2	2	1	1	3	0	0	0	2	1	1	0
958	30	3	1		0	3	2	0		1	0	0	0	99	9	9	1
959	35	4	1	0	1	1	2	1	1	3	0	0	0	2	1	1	0
960	32	3	1	0	2	2	2	1	1	3	0	0	0	2	2	9	0
961	25	3	1	2	1	2	3	1	3	5	0	0	1	2	1	1	1
962	23	2	1	2	1	2	3	1	2	4	0	0	0	2	1	1	1
963	20	2	1		0	3	2	1		2	0	0	0	2	2	9	1
964	94	7	1		2	6	1	1		2	0	0	0	1	1	3	0
965	59	6	1	2	1	2	2	1	1	3	0	0	0	2	2	9	0
966	57	6	1	0	0	6	1	1	1	3	0	1	1	2	7	7	0
967	32	3	1	2	1	2	2	1	1	3	0	0	0	2	2	9	0
968	20	2	1	1	0	5	6	1	1	3	0	0	0	2	2	9	1
969	18	1	1		0	5	5	0		1	0	0	0	99	9	9	0
970	63	6	1		2	2	1	1		2	0	0	0	2	2	9	0
971	73	7	1		1	6	3	1		2	0	0	0	3	1	1	0
972	18	1	1		0	5	6	0		1	0	0	0	99	9	9	0
973	46	5	1		1	6	3	1		2	0	0	0	2	2	9	1
974	17	1	1		0	5	5	0		1	0	0	0	99	9	9	0
975	61	6	1	0	1	1	2	1	1	3	0	0	0	2	1	2	1
976	16	1	1		0	5	5	0		1	0	0	0	99	9	9	1
977	56	6	1	0	1	1	2	1	1	3	0	0	0	2	2	9	1
978	15	1	1		0	5	5	0		1	0	0	0	99	9	9	1
979	70	7	1		1	2	2	1		2	0	0	0	2	1	7	1
980	17	1	1	1	0	5	5	1	1	3	0	0	0	2	2	9	0
981	56	6	1	0	1	2	2	1	1	3	0	0	0	3	1	2	0
982	67	7	1		1	2	2	1		2	0	0	0	3	7	7	0
983	28	3	1	2	1	1	2	1	3	5	0	0	0	2	2	9	1
984	27	3	1	0	0	3	2	1	1	3	0	0	0	2	2	9	0
985	32	3	1	0	1	1	2	1	1	3	0	0	0	1	1	1	0
986	21	2	1	2	0	6	2	1	2	4	0	0	0	2	1	1	0
987	41	4	1	0	1	2	3	1	1	3	0	0	0	2	2	9	1
988	18	1	1		0	5	5	0		1	0	0	0	99	9	9	0
989	16	1	1		0	6	2	1		2	0	0	0	2	2	9	0
990	21	2	1		0	6	3	1		2	0	0	0	2	2	9	1
991	30	3	1	0	1	1	4	1	1	3	0	0	0	2	2	9	0
992	32	3	1	2	1	2	2	1	1	3	0	0	0	2	2		0
993	20	2	1		0	5	5	1		2	0	0	0	2	1	1	1
994	47	5	1	0	1	2	1	1	1	3	0	0	1	3	2	9	1
995	55	6	1		2	1	2	1		2	0	0	0	2	2	9	0
996	71	7	1	0	1	2	2	1	1	3	0	0	0	2	1	1	0
997	20	2	1	1	0	5	6	1	1	3	0	0	0	2	3	1	0
998	22	2	1		0	3	3	1		2	0	0	0	2	2	9	1
999	58	6	1	0	1	2	2	1	1	3	0	0	0	2	2	9	0
1000	40	4	1	0	1	2	2	1	1	3	0	0	0	2	7	7	0
1001	17	1	1		0	5	5	0		1	0	0	0	99	9	9	1
1002	27	3	1	0	0	2	3	1	1	3	0	0	0	2	1	1	1
1003	44	4	1	0	1	3	2	1	1	3	0	0	0	2	2	9	0
1004	19	1	1	1	1	1	2	1	2	4	0	0	0	2	1	1	0
1005	16	1	1		0	5	5	0		1	0	0	0	99	9	9	1
1006	36	4	1	0	1	2	3	1	1	3	0	0	0	2	2	9	0
1007	22	2	1	1	0	2	2	1	2	5	1	0	0	2	2	9	1
1008	17	1	1		0	5	5	1		2		0	0	2	1	1	1
1009	15	1	1		0	5	5	0		1	0	0	0	99	9	9	1
1010	43	4	1	0	1	7	2	1	1	3	0	0	0	2	1	2	0
1011	42	4	1	0	1	2	2	1	1	3	0	0	0	2	1	1	0
1012	23	2	1	2	0	2	3	1	1	3	0	0	0	2	1	1	0
1013	55	6	1		1	2	2	1		2		0	0	2	2		0
1014	36	4	1		0	2	1	1		2	0	0	0	2	2	9	0
1015	20	2	1	1	0	2	3	1	1	3	0	1	0	2	3	1	1
1016	32	3	1	0	1	2	2	1	1	3	0	0	0	2	2	9	0
1017	23	2	1	1	0	6	3	1	1	3	0	0	0	2	2		0
1018	30	3	1	2	1	3	2	1	3	4	0	1	1	3	2	9	1
1019	26	3	1	2	1	2	2	1	1	3	0	0	0	2	2	9	0
1020	20	2	1	1	0	5	7	1	1	3	0	0	0	2	2	9	0
1021	60	6	1	0	1	2	2	1	1	3	0	0	0	2	2	9	0
1022	15	1	1		0	5	5	0		1	0	0	0	99	9	9	0
1023	30	3	1	0	0	3	2	1	2	4	0	1	0	2	2	9	0
1024	21	2	1		0	5	6	0		1	0	0	0	99	9	9	1
1025	77	7	1		1	6	2	1		2	0	0	0	2	1	1	0
1026	59	6	1		2	2	2	1		2	0	0	0	2	2	9	0
1027	27	3	1	0	1	3	2	1	1	3	0	0	0	2	2	9	0
1028	31	3	1	0	1	1	2	1	1	3	0	0	0	3	2	9	0
1029	35	4	1	0	1	1	2	1	1	3	0	0	0	2	3	1	0
1030	39	4	1	0	1	1	2	1	2	5	1	0	0	1	1	1	1
1031	24	2	1	0	0	5	6	1	2	5	0	0	0	2	3	1	0
1032	20	2	1		0	5	6	1		2	0	0	0	2	2	9	0
1033	19	1	1	1	0	5	6	1	2	4	0	1	1	2	2	9	1
1034	75	7	1		1	2	2	1		2	0	0	0	2	1	1	0
1035	62	6	1	0	1	2	2	1	1	3	0	0	0	2	1	1	0
1036	18	1	1	1	0	5	6	1	1	3	0	0	0	2	2	9	1
1037	15	1	1		0	5	5	1		2	0	0	0	3	2	9	1
1038	23	2	1	2	1	1	2	1	1	3	0	0	0	2	3	1	0
1039	54	5	1	0	1	2	2	1	1	3	0	0	0	2	2	9	0
1040	31	3	1	2	0	6	4	1	2	5	1	0	1	2	2	9	0
1041	34	3	1	2	1	1	4	1	1	3	0	0	0	2	3	7	1
1042	20	2	1		0	5	6	1		2	0	0	0	2	2	9	1
1043	42	4	1	0	1	3	2	1	1	3	0	0	0	2	2	9	1
1044	22	2	1	1	0	5	5	1	2	5	1	0	0	3	2	9	0
1045	61	6	1	0	1	1	2	1	1	3	0	0	0	2	2	9	0
1046	17	1	1	2	0	3	2	1	1	3	0	0	0	2	1	1	0
1047	18	1	1		0	5	6	0		1	0	0	0	99	9	9	1
1048	20	2	1		0	5	5	0		1	0	0	0	99	9	9	0
1049	20	2	1	1	0	5	6	1	1	3	0	0	0	2	2	9	1
1050	55	6	1	0	1	6	2	1	2	4	0	0	0	2	2	9	0
1051	40	4	1		2	2	3	1		2	0	0	0	3	1	7	0
1052	28	3	1		0	2	3	1		2	0	0	0	2	1	1	0
1053	63	6	1	0	1	2	2	1	1	3	0	0	0	2	1	1	0
1054	15	1	1		0	5	5	0		1	0	0	0	99	9	9	1
1055	81	7	1		1	6	2	1		2	0	0	0	2	7	7	0
1056	30	3	1	0	1	1	4	1	1	3	0	0	0	2	2	9	0
1057	54	5	1	0	1	2	2	1	1	3	0	0	0	2	1	1	1
1058	55	6	1	0	1	2	2	1	1	3	0	0	0	2	2	9	0
1059	49	5	1	0	1	2	2	1	3	4	0	1	0	3	1	1	0
1060	18	1	1		0	5	6	1		2	0	0	0	2	1	1	0
1061	33	3	1	2	1	1	2	1	1	3	0	0	0	2	1	1	0
1062	29	3	1	0	1	7	2	1	1	3	0	0	0	2	1	1	1
1063	31	3	1	0	0	3	3	1	1	3	0	1	1	2	3	1	0
1064	20	2	1	1	0	2	2	1	1	3	0	0	0	2	1	1	1
1065	66	7	1		1	2	3	0		1	0	0	0	99	9	9	0
1066	45	5	1	0	1	2	2	1	1	3	0	0	0	2	2	9	1
1067	15	1	1		0	5	5	0		1	0	0	0	99	9	9	1
1068	30	3	1	2	1	2	3	1	1	3	0	1	1	2	1	1	0
1069	36	4	1	0	1	2	1	1	1	3	0	0	0	2	2	9	0
1070	15	1	1		0	5	5	0		1		0	0				0
1071	29	3	1	0	1	3	2	1	1	3	0	0	0	2	1	1	0
1072	69	7	1	0	1	2	1	1	1	3	0	0	0	2	7	7	0
1073	30	3	1	0	1	2	2	1	1	3	0	0	0	2	2	9	1
1074	16	1	1		0	5	5	0		1	0	0	0	99	9	9	0
1075	43	4	1	0	1	3	3	1	1	3	0	0	0	2	1	1	0
1076	32	3	1	0	1	7	2	1	1	3	0	0	0	2	2	9	1
1077	15	1	1		0	5	5	0		1	0	0	0	99	9	9	1
1078	32	3	1		0	1	3	0		1	0	0	0	99	9	9	0
1079	35	4	1	0	1	3	2	1	1	3	0	0	0	2	1	1	1
1080	37	4	1	0	1	1	3	1	1	3	0	0	0	2	2	9	0
1081	26	3	1	2	0	5	6	1	1	3	0	0	0	2	2	9	1
1082	18	1	1		0	5	5	0		1	0	0	0	99	9	9	1
1083	59	6	1	0	1	2	2	1	1	3	0	0	0	2	1	1	0
1084	22	2	1		0	6	3	0		1	0	0	0	99	9	9	1
1085	64	6	1		1	2	2	1		2	0	0	0	2	2	9	0
1086	33	3	1	0	2	1	3	1	9	4		0	0	2	3	8	0
1087	19	1	1		0	2	2	0		1	0	0	0	99	9	9	0
1088	90	7	1		1	2	1	1		2	0	0	0	2	2	9	0
1089	85	7	1		2	6	2	1		2	0	0	0	2	1	1	0
1090	21	2	1		0	5	6	1		2	0	0	0	2	3	1	1
1091	47	5	1	0	1	2	2	1	1	3	0	0	0	2	2	9	0
1092	67	7	1		1	1	2	1		2	0	0	0	2	1	2	0
1093	20	2	1	1	1	6	2	1	1	3	0	0	0	2	2	9	1
1094	37	4	1	0	1	3	2	1	1	3	0	0	0	2	3	2	0
1095	61	6	1	0	1	2	2	1	1	3	0	0	0	2	2	9	1
1096	22	2	1	2	1	6	2	1	1	3	0	0	0	2	1	1	0
1097	56	6	1	0	1	2	3	1	1	3	0	0	0	2	1	1	0
1098	59	6	1	0	1	3	2	1	3	5	1	0	0	2	7	7	0
1099	53	5	1	2	1	3	2	1	1	3	0	0	0	2	2	9	0
1100	17	1	1		0	5	6	0		1	0	0	0	99	9	9	1
1101	83	7	1		2	6	1	1		2	0	0	0	2	2	9	0
1102	62	6	1	2	1	3	2	1	1	3	0	0	0	2	2	9	0
1103	38	4	1	0	1	2	2	1	1	3	0	0	0	2	1	1	1
1104	60	6	1	0	1	1	3	1	1	3	0	0	0	2	1	1	0
1105	27	3	1	2	0	3	2	1	2	4	0	1	1	2	2	9	0
1106	28	3	1		2	2	2	1		2	0	0	0	2	1	1	1
1107	24	2	1		0	1	3	1		2	0	0	0	3	2	9	1
1108	33	3	1	2	1	6	2	1	1	3	0	0	0	1	1	2	1
1109	65	7	1		1	3	1	1		2	0	0	0	3	2	9	1
1110	54	5	1	0	1	2	3	1	1	3	0	0	0	2	2	9	0
1111	60	6	1	0	1	3	4	1	1	3	0	0	0	2	1	1	0
1112	30	3	1	0	1	1	2	1	1	3	0	0	0	2	3	1	0
1113	37	4	1	0	1	6	4	1	1	3	0	0	0	2	1	1	0
1114	18	1	1		0	6	2	0		1	0	0	0	99	9	9	1
1115	21	2	1		0	5	6	0		1	0	0	0	99	9	9	0
1116	24	2	1	1	0	1	2	1	1	3	0	0	0	2	2	9	0
1117	24	2	1	1	1	3	2	1	1	3	0	0	0	2	2	9	0
1118	20	2	1		0	5	6	1		2	0	0	0	2	2	9	0
1119	20	2	1	1	0	3	3	1	1	3	0	0	0	2	1	1	1
1120	19	1	1	1	0	6	3	1	2	4	0	1	1	2	2	9	1
1121	24	2	1	2	1	2	3	1	1	3	0	0	0	2	1	1	1
1122	24	2	1	1	1	1	2	1	1	3	0	0	0	2	7	7	0
1123	18	1	1	1	0	5	6	1	2	4	0	1	1	2	2	9	0
1124	20	2	1	1	0	5	6	1	1	3	0	0	0	2	1	1	0
1125	26	3	1	0	0	3	3	1	1	3	0	1	1	2	2	9	1
1126	19	1	1		0	2	2	0		1	0	0	0	99	9	9	0
1127	22	2	1		0	6	2	0		1	0	0	0	99	9	9	1
1128	31	3	1	0	1	2	2	1	1	3	0	0	0	2	2	9	0
1129	17	1	1		0	5	5	0		1		0	0				1
1130	19	1	1		0	5	5	0		1	0	0	0	99	9	9	1
1131	55	6	1	0	1	2	2	1	1	3	0	0	0	2	1	1	0
1132	23	2	1	1	0	3	2	1	1	3	0	0	0	2	2	9	0
1133	35	4	1	0	1	2	2	1	1	3	0	0	0	1	1	2	0
1134	29	3	1	0	1	3	2	1	2	4	0	1	1	7	7	7	0
1135	55	6	1	0	1	3	2	1	1	3	0	0	0	2	1	1	0
1136	32	3	1	0	1	7	2	1	2	5	1	0	0	2	1	1	1
1137	23	2	1	1	0	1	3	1	1	3	0	0	0	2	2	9	1
1138	80	7	1	0	1	2	1	1	1	3	0	0	0	2	2	9	0
1139	40	4	1	0	1	2	2	1	1	3	0	0	0	2	2	9	0
1140	27	3	1	0	1	3	3	1	1	3	0	0	0	2	2	9	1
1141	51	5	1	0	1	2	3	1	1	3	0	0	0	2	1	1	0
1142	49	5	1	0	1	2	2	1	1	3	0	0	0	2	1	1	0
1143	19	1	1		0	6	3	1		2	0	0	0	2	1	1	1
1144	55	6	1	0	1	1	3	1	2	5	1	0	0			8	1
1145	41	4	1	0	0	2	2	1	1	3	0	0	0	2	1	1	1
1146	28	3	1	0	1	2	3	1	1	3	0	0	0	2	2	9	0
1147	64	6	1	0	1	3	3	1	1	3	0	0	0	2	1	1	0
1148	24	2	1	1	1	2	2	1	3	4	0	1	1	3	2	9	1
1149	36	4	1	0	1	2	2	1	1	3	0	0	0	2	1	1	0
1150	47	5	1	0	1	2	2	1	1	3	0	0	0	2	1	1	0
1151	64	6	1	0	1	2	2	1	1	3	0	0	0	2	2	9	0
1152	30	3	1	0	1	1	2	1	1	3	0	0	1	3	2	9	0
1153	22	2	1	1	0	2	3	1	1	3	0	0	0	2	2	9	0
1154	19	1	1		0	5	5	0		1	0	0	0	99	9	9	0
1155	73	7	1		1	3	2	1		2	0	0	0	1	1	2	0
1156	29	3	1		0	2	2	1		2	0	0	0	2	1	1	1
1157	24	2	1	1	1	3	3	1	1	3	0	0	0	2	1	1	0
1158	28	3	1		0	5	7	1		2	0	0	0	2	2	9	0
1159	15	1	1		0	5	5	0		1	0	0	0	99	9	9	1
1160	17	1	1		0	5	5	1		2	0	0	0	2	1	1	1
1161	27	3	1	2	0	2	2	1	1	3	0	0	0	2	2	9	0
1162	64	6	1		1	2	3	1		2	0	0	0	2	2	9	1
1163	64	6	1		1	2	2	1		2	0	0	0	2	2	9	0
1164	20	2	1		0	5	6	0		1	0	0	0	99	9	9	1
1165	28	3	1	2	1	3	2	1	1	3	0	0	0	2	1	1	0
1166	41	4	1	0	1	2	2	1	1	3	0	0	1	2	1	7	0
1167	30	3	1	0	1	2	1	1	1	3	0	0	0	2	1	1	0
1168	39	4	1	0	1	2	2	1	2	4	0	1	0	2	1	1	0
1169	16	1	1		0	5	5	0		1	0	0	0	99	9	9	0
1170	42	4	1	0	1	2	2	1	1	3	0	0	0	3	7	1	0
1171	47	5	1	0	1	2	2	1	1	3	0	0	0	2	7	7	0
1172	68	7	1		1	6	2	1		2	0	0	0	2	2	9	0
1173	19	1	1		0	6	3	0		1	0	0	0	99	9	9	1
1174	71	7	1	0	1	2	2	1	1	3	0	0	0	2	2	9	0
1175	20	2	1	1	0	5	6	1	2	5	1	0	0	2	2	9	0
1176	19	1	1		0	5	5	0		1	0	0	0	99	9	9	1
1177	25	3	1		0	2	2	0		1	0	0	0	99	9	9	0
1178	48	5	1	0	1	1	2	1	1	3	0	0	0	2	3	2	0
1179	19	1	1	1	0	5	6	1	2	4	0	0	0	2	3	1	0
1180	24	2	1	1	0	1	3	1	1	3	0	1	1	2	1	1	1
1181	23	2	1	2	0	2	2	1	2	5	1	1	0	2	2	9	1
1182	19	1	1	1	1	1	2	1	1	3	0	0	0	2	2	9	0
1183	20	2	1		0	5	5	0		1	0	0	0	99	9	9	0
1184	69	7	1	0	1	2	3	1	1	3	0	0	0	2	2	9	0
1185	18	1	1		0	5	6	0		1	0	0	0	99	9	9	1
1186	27	3	1	2	1	1	4	1	1	3	0	0	0	2	1	1	0
1187	66	7	1	0	1	2	2	1	1	3	0	0	0	2	1	1	0
1188	22	2	1	2	1	3	2	1	1	3	0	0	0	2	1	1	1
1189	17	1	1		0	5	6	0		1	0	0	0	99	9	9	0
1190	57	6	1	0	1	2	2	1	1	3	0	0	0	2	3	1	1
1191	27	3	1	2	1	3	2	1	2	4	0	1	1	3	3	1	0
1192	15	1	1		0	5	5	0		1	0	0	0	99	9	9	0
1193	33	3	1	0	1	2	2	1	1	3	0	0	0	2	2	9	0
1194	75	7	1		1	2	2	1		2	0	0	0	2	1	2	0
1195	65	7	1	0	1	2	2	1	1	3	0	0	0	2	2	9	0
1196	15	1	1		0	5	5	0		1	0	0	0	99	9	9	0
1197	25	3	1	0	0	3	1	1	1	3	0	1	0	2	2	9	0
1198	42	4	1		2	2	3	1		2	0	0	0	2	2	9	0
1199	17	1	1		0	5	5	0		1	0	0	0	99	9	9	0
1200	74	7	1		1	6	2	1		2	0	0	0	7	7	7	0
1201	28	3	1	2	1	1	3	1	1	3	0	0	0	2	1	1	0
1202	34	3	1		0	3	1	0		1	0	0	0	99	9	9	1
1203	22	2	1		0	6	3	1		2	0	0	0	2	2	9	0
1204	24	2	1	1	0	3	2	1	1	3	0	0	0	2	1	1	0
1205	64	6	1	0	1	2	2	1	1	3	0	0	0	2	2	9	0
1206	60	6	1	0	1	2	2	1	1	3	0	0	0	2	1	1	0
1207	19	1	1		0	5	6	0		1	0	0	0	99	9	9	0
1208	22	2	1		0	5	6	1		2	0	0	0	2	2	9	1
1209	17	1	1		0	5	5	1		2	0	0	0	2	3	1	1
1210	74	7	1	0	1	2	1	1	1	3	0	0	0	2	2	9	0
1211	76	7	1		1	2	2	1		2	0	0	0	3	2	9	0
1212	66	7	1	0	1	2	2	1	1	3	0	0	0	2	2	9	0
1213	73	7	1		2	2	2	1		2	0	0	0	2	2	9	0
1214	55	6	1	0	1	2	2	1	1	3	0	0	0	2	2	9	0
1215	15	1	1		0	5	5	0		1	0	0	0	99	9	9	1
1216	15	1	1		0	5	5	0		1	0	0	0	99	9	9	1
1217	27	3	1	2	0	5	6	1	2	4	1	0	0	2	1	1	1
1218	55	6	1	0	1	2	2	1	2	5	1	0	1	2	1	2	0
1219	24	2	1	1	1	1	4	1	1	3	0	0	0	2	2	9	1
1220	21	2	1	2	0	3	2	1	1	3	0	0	0	2	1	1	1
1221	17	1	1		0	5	5	0		1	0	0	0	99	9	9	1
1222	16	1	1		0	5	6	0		1	0	0	0	99	9	9	1
1223	32	3	1	0	1	2	2	1	1	3		0	0	2	2	9	0
1224	37	4	1	0	1	1	3	1	2	4	1	0	0	2	2	9	0
1225	19	1	1	1	0	5	6	1	1	3	0	0	0	2	2	9	0
1226	51	5	1	0	1	2	2	1	1	3	0	0	0	2	2	9	0
1227	32	3	1		0	6	3	1		2	0	0	0	2	2	9	0
1228	16	1	1		0	5	5	0		1	0	0	0	99	9	9	1
1229	29	3	1	0	0	1	2	1	2	4	0	0	0	2	2	9	0
1230	15	1	1		0	5	6	0		1	0	0	0	99	9	9	0
1231	15	1	1		0	5	5	0		1	0	0	0	99	9	9	0
1232	20	2	1		0	4	3	1		2	0	0	0	2	2	9	1
1233	17	1	1	1	0	5	5	1	1	3	0	1	0	2	2	9	1
1234	15	1	1		0	5	5	0		1	0	0	0	99	9	9	0
1235	66	7	1	0	0	2	2	1	1	3	0	0	0	2	2	9	0
1236	74	7	1	2	1	2	2	1	1	3	0	0	0	2	2	9	1
1237	23	2	1	1	0	3	2	1	1	3	0	0	0	2	2	9	0
1238	52	5	1	0	1	2	2	1	1	3	0	0	0	2	2	9	0
1239	27	3	1	0	1	2	2	1	1	3	0	0	0	3	2	9	0
1240	17	1	1		0	5	5	0		1	0	0	0	99	9	9	0
1241	29	3	1	2	0	1	3	1	2	4	1	1	1	2	3	1	1
1242	25	3	1	1	0	2	2	1	1	3	0	0	0	2	1	1	1
1243	42	4	1	0	1	2	3	1	1	3	0	0	0	3	2	9	0
1244	67	7	1	0	1	6	2	1	1	3	0	0	0	1	7	7	0
1245	45	5	1	0	1	1	4	1	1	3	0	0	0	2	1	2	0
1246	27	3	1	2	1	2	3	1	1	3	0	0	0	1	1	1	0
1247	27	3	1	2	0	2	3	1	1	3	0	0	0	2	1	1	0
1248	49	5	1	0	1	2	3	1	1	3	0	0	0	2	1	1	0
1249	18	1	1	2	0	3	2	1	1	3	0	0	0	2	2	9	1
1250	43	4	1	0	1	2	2	1	2	4	0	1	0	2	3	1	0
1251	74	7	1	2	1	2	1	1	1	3	0	0	0	1	1	3	0
1252	20	2	1	1	0	3	2	1	1	3	0	0	1	1	2	9	0
1253	48	5	1	0	1	2	2	1	1	3	0	0	0	3	1	1	0
1254	36	4	1	0	2	6	2	1	1	3	0	0	0	2	1	1	0
1255	66	7	1	0	1	2	2	1	1	3	0	0	0	2	1	1	0
1256	15	1	1		0	5	5	0		1		0	0				0
1257	18	1	1		0	5	5	1		2	0	0	0	2	1	1	1
1258	37	4	1	0	1	2	2	1	1	3	0	0	0	2	2	9	0
1259	68	7	1	0	1	2	1	1	1	3	0	0	0	2	2	9	0
1260	35	4	1	0	1	1	2	1	3	5	1	1	1	2	3	1	0
1261	30	3	1	0	1	2	2	1	1	3	0	0	0	2	1	1	0
1262	25	3	1	0	0	2	3	1	1	3	0	1	1	2	7	7	1
1263	40	4	1	0	1	3	2	1	1	3	0	0	0	2	1	1	0
1264	35	4	1	0	2	1	2	1	2	5	1	1	1	2	2	9	0
1265	35	4	1	0	1	1	3	1	1	3	0	0	0	2	2	9	0
1266	52	5	1	2	1	2	2	1	1	3	0	0	0	2	2	9	0
1267	29	3	1	2	1	3	2	1	2	4	0	0	0	2	1	1	0
1268	33	3	1	2	0	3	2	1	1	3	0	1	1	2	1	1	0
1269	22	2	1	1	0	5	7	1	2	4	0	0	0	2	2	9	1
1270	88	7	1		1	6	2	1		2	0	0	0	2	2	9	0
1271	40	4	1	0	1	2	2	1	1	3	0	0	0	2	1	1	1
1272	60	6	1	0	1	3	3	1	1	3	0	0	0	2	2	9	0
1273	22	2	1	2	0	5	7	1	1	3	0	0	0	2	1	1	1
1274	26	3	1	0	1	7	2	1	1	3	0	0	0	2	3	1	0
1275	25	3	1	2	1	2	2	1	1	3	0	0	0	2	2	9	0
1276	27	3	1	2	2	2	3	1	1	3	0	1	1	2	2	9	1
1277	88	7	1		2	2	2	1		2	0	0	0	2	1	1	0
1278	21	2	1	1	0	3	2	1	3	5	1	1	1	2	1	7	0
1279	44	4	1	0	1	7	3	1	2	5	1	0	0	2	2	9	0
1280	23	2	1		0	5	6	1		2	0	0	0	2	2	9	1
1281	23	2	1	2	1	2	2	1	2	5	1	0	0	2	3	1	0
1282	74	7	1	0	1	2	3	1	1	3	0	0	0	2	2	9	0
1283	39	4	1	2	1	1	2	1	1	3	0	0	0	2	1	2	0
1284	77	7	1	2	1	2	2	1	1	3	0	0	0	2	2	9	0
1285	27	3	1	0	0	5	6	1	1	3	0	0	0	2	2	9	0
1286	57	6	1	0	1	2	3	1	1	3	0	0	0	1	3	3	0
1287	70	7	1	2	1	1	4	1	1	3	0	0	0	1	1	1	0
1288	21	2	1	1	0	2	2	1	1	3	0	0	0	2	2	9	0
1289	16	1	1		0	5	5	0		1	0	0	0	99	9	9	1
1290	31	3	1	0	1	2	3	1	1	3	0	0	0	2	1	1	0
1291	45	5	1	2	1	2	3	1	2	5	1	0	0	2	2	9	0
1292	75	7	1		2	2	1	1		2	0	0	0	2	1	7	0
1293	47	5	1	2	1	3	2	1	1	3	0	0	0	2	1	1	0
1294	17	1	1		0	5	5	0		1	0	0	0	99	9	9	1
1295	65	7	1	0	1	2	2	1	1	3	0	0	0	2	2	9	0
1296	73	7	1		1	6	2	1		2	0	0	0	2	2	9	0
1297	33	3	1	0	1	2	2	1	1	3	0	0	0	2	2	9	0
1298	44	4	1	0	1	1	3	1	1	3	0	0	0	2	2	9	1
1299	92	7	1		2	2	1	1		2	0	0	0	1	1	7	0
1300	15	1	1		0	5	5	0		1	0	0	0	99	9	9	0
1301	16	1	1		0	5	6	1		2	0	0	0	3	2	9	0
1302	16	1	1		0	5	5	0		1	0	0	0	99	9	9	0
1303	18	1	1	2	0	5	6	1	1	3	0	0	0	2	2	9	1
1304	16	1	1		0	5	5	0		1	0	0	0	99	9	9	0
1305	42	4	1	0	1	2	2	1	1	3	0	0	0	2	1	1	0
1306	30	3	1		0	2	2	1		2	0	0	0	2	2	9	0
1307	21	2	1		0	5	6	0		1	0	0	0	99	9	9	0
1308	20	2	1	1	0	3	2	1	1	3	0	0	0	2	2	9	1
1309	44	4	1	0	1	2	2	1	1	3	0	0	0	2	7	7	1
1310	44	4	1	0	1	6	2	1	1	3	0	0	0	2	1	1	0
1311	24	2	1	0	0	2	3	1	1	3	0	1	0	2	3	1	1
1312	63	6	1	2	1	2	2	1	1	3	0	0	0	2	2	9	0
1313	78	7	1		1	1	4	1		2	0	0	0	2	1	1	1
1314	26	3	1		0	3	2	1		2	0	0	0	2	2	9	0
1315	72	7	1		1	2	3	1		2	0	0	0	2	2	9	0
1316	21	2	1		0	3	3	0		1	0	0	0	99	9	9	1
1317	16	1	1		0	5	6	1		2	0	0	0	2	2	9	0
1318	17	1	1		0	5	5	0		1	0	0	0	99	9	9	1
1319	54	5	1	0	1	1	3	1	1	3	0	0	0	2	1	1	1
1320	19	1	1		0	5	6	0		1	0	0	0	99	9	9	1
1321	61	6	1	0	1	2	1	1	1	3	0	0	0	2	7	7	0
1322	55	6	1		1	2	3	1		2	0	0	0	2	2	9	1
1323	21	2	1		0	5	5	0		1	0	0	0	99	9	9	0
1324	32	3	1	2	1	2	3	1	1	3	0	0	0	2	1	1	0
1325	23	2	1	2	0	2	2	1	1	3	0	0	0	2	1	1	0
1326	16	1	1		0	5	5	0		1	0	0	0	99	9	9	1
1327	46	5	1	2	1	2	2	1	1	3	0	0	0	2	2	9	0
1328	31	3	1	0	1	2	2	1	1	3	0	0	0	1	1	1	1
1329	15	1	1		0	5	5	0		1	0	0	0	99	9	9	0
1330	71	7	1	2	1	1	2	1	1	3	0	0	0	2	2	9	0
1331	71	7	1		2	2	3	1		2	0	0	0	2	7	7	0
1332	17	1	1	1	0	2	2	1	1	3	0	0	0	2	2	9	0
1333	19	1	1		0	5	5	0		1	0	0	0	99	9	9	1
1334	24	2	1		0	2	2	1		2	0	0	0	2	2	9	0
1335	29	3	1	0	1	1	2	1	1	3	0	0	0	2	2	9	1
1336	48	5	1	0	1	2	3	1	3	5	1	0	0	3	1	1	0
1337	39	4	1	2	1	1	4	1	1	3	0	0	0	2	1	1	0
1338	65	7	1	0	1	2	3	1	2	5	1	0	0	2	2	9	0
1339	19	1	1		0	5	6	0		1	0	0	0	99	9	9	1
1340	20	2	1		0	5	6	1		2	0	0	0	3	2	9	0
1341	22	2	1	1	0	1	2	1	2	5	0	0	0	2	2	9	1
1342	29	3	1	0	1	3	2	1	1	3	0	0	0	2	2	9	0
1343	57	6	1	0	2	6	2	1	1	3	0	0	0	2	2	9	1
1344	28	3	1	0	1	1	3	1	1	3	0	0	0	2	2	9	0
1345	19	1	1		0	3	3	1		2	0	0	0	2	2	9	1
1346	21	2	1		0	6	3	1		2	0	0	0	2	2	9	1
1347	17	1	1		0	5	5	0		1	0	0	0	99	9	9	1
1348	17	1	1		0	5	6	1		2	0	0	0	2	2	9	1
1349	33	3	1	0	1	2	2	1	1	3	0	0	0	3	1	1	0
1350	34	3	1		0	2	2	1		2	0	0	0	2	2	9	1
1351	17	1	1		0	5	5	0		1	0	0	0	99	9	9	0
1352	67	7	1	0	1	2	3	1	1	3	0	0	0	2	2	9	0
1353	58	6	1	2	1	1	2	1	1	3	0	0	0	2	2	9	0
1354	79	7	1	2	1	7	2	1	1	3	0	0	0	2	1	1	0
1355	21	2	1	2	0	5	6	1	1	3	0	0	0	2	1	1	1
1356	28	3	1	2	1	2	2	1	3	4	0	0	0	3	1	1	0
1357	25	3	1	0	1	1	2	1	1	3	0	0	0	3	2	9	0
1358	60	6	1		1	2	2	1		2	0	0	0	3	2	9	0
1359	20	2	1	1	0	2	2	1	1	3	0	1	0	2	1	1	0
1360	74	7	1		2	2	1	1		2	0	0	0	2	1	1	0
1361	36	4	1		0	6	3	0		1	0	0	0	99	9	9	0
1362	23	2	1		0	5	5	0		1	0	0	0	99	9	9	0
1363	21	2	1	2	1	2	2	1	1	3	0	0	0	3	1	1	1
1364	16	1	1		0	5	5	0		1	0	0	0	99	9	9	1
1365	55	6	1		0	2	3	1		2	0	0	0	3	2	9	0
1366	24	2	1	0	0	2	2	1	1	3	0	1	1	2	1	1	1
1367	39	4	1	0	1	1	2	1	1	3	0	0	0	2	2	9	0
1368	31	3	1	0	0	2	3	1	2	5	0	1	1	2	2	9	0
1369	18	1	1	1	0	5	5	1	1	3	0	0	0	2	2	9	1
1370	20	2	1		0	2	2	1		2	0	0	0	2	2	9	1
1371	43	4	1	0	1	2	3	1	2	5	1	0	0	2	2	9	0
1372	22	2	1	1	1	1	2	1	1	3	0	0	0	2	2	9	0
1373	69	7	1		1	2	1	1		2	0	0	0	2	2	9	0
1374	45	5	1	2	1	1	3	1	1	3	0	0	0	2	1	1	0
1375	48	5	1	0	1	7	2	1	1	3	0	0	0	2	1	1	0
1376	32	3	1	2	1	2	1	1	1	3	0	0	0	3	2	9	0
1377	39	4	1	0	1	3	3	1	1	3	0	0	0	2	2	9	0
1378	16	1	1		0	5	6	0		1	0	0	0	99	9	9	1
1379	22	2	1	2	0	2	1	1	1	3	0	0	0	2	1	1	1
1380	60	6	1	2	1	2	2	1	1	3	0	0	0	2	1	7	1
1381	45	5	1	0	1	2	2	1	1	3	0	0	0	2	1	1	0
1382	24	2	1	1	0	6	3	1	1	3	0	0	0	2	1	1	1
1383	27	3	1	2	1	1	2	1	1	3	0	0	0	2	2	9	0
1384	16	1	1		0	5	5	0		1	0	0	0	99	9	9	0
1385	40	4	1	0	1	3	4	1	1	3	0	0	0	2	2	9	0
1386	23	2	1	2	0	6	3	1	1	3	0	0	0	2	1	1	0
1387	73	7	1	0	1	2	2	1	1	3	0	0	0	2	3	1	0
1388	18	1	1	2	0	3	2	1	1	3	0	0	0	2	1	1	1
1389	17	1	1		0	3	2	0		1	0	0	0	99	9	9	0
1390	59	6	1	0	1	1	3	1	1	3	0	0	0	2	2	9	0
1391	22	2	1	0	0	6	2	1	1	3	0	0	0	2	7	7	1
1392	22	2	1		0	5	5	0		1	0	0	0	99	9	9	1
1393	55	6	1	2	1	6	2	1	2	5	1	0	0	2	1	1	0
1394	52	5	1	0	1	2	3	1	1	3	0	0	0	2	3	1	0
1395	27	3	1	2	1	2	3	1	2	5	1	0	0	2	1	1	0
1396	20	2	1	1	0	2	2	1	1	3	0	0	0	2	2	9	1
1397	35	4	1	0	1	7	3	1	2	5	1	0	0	2	1	1	1
1398	17	1	1		0	5	5	0		1	0	0	0	99	9	9	1
1399	68	7	1	2	1	2	2	1	1	3	0	0	0	2	2	9	0
1400	20	2	1		0	5	6	0		1	0	0	0	99	9	9	1
1401	53	5	1	2	1	7	2	1	1	3	0	0	0	2	1	1	0
1402	49	5	1	0	1	2	2	1	1	3	0	0	0	2	2	9	0
1403	85	7	1		1	6	2	1		2	0	0	0	2	7	1	0
1404	16	1	1		0	5	5	0		1	0	0	0	99	9	9	0
1405	20	2	1	1	0	5	6	1	1	3	0	0	0	2	1	1	0
1406	63	6	1	0	1	1	3	1	1	3	0	0	0	2	3	1	0
1407	50	5	1	0	1	2	2	1	1	3	0	0	0	2	2	9	0
1408	30	3	1	0	1	2	2	1	1	3	0	0	0	2	1	1	0
1409	48	5	1	2	1	2	2	1	3	5	1	0	0	2	2	9	0
1410	29	3	1	0	2	2	2	1	2	4	0	1	1	2	1	1	0
1411	20	2	1	1	0	2	2	1	1	3	0	0	0	2	2		1
1412	37	4	1	0	1	1	4	1	2	4	0	0	0	2	2	9	0
1413	18	1	1	1	0	3	2	1	1	3	0	0	0	2	2	9	0
1414	23	2	1	2	1	3	3	1	2	4	0	0	0	2	1	1	0
1415	57	6	1	0	1	1	4	1	2	5	1	0	0	2	2	9	0
1416	15	1	1		0	5	5	0		1		0	0				0
1417	34	3	1	0	1	3	2	1	1	3	0	0	0	2	7	7	0
1418	43	4	1	2	1	2	2	1	1	3	0	0	1	2	2	9	0
1419	31	3	1	0	1	2	4	1	1	3	0	1	1	2	1	1	1
1420	15	1	1	1	0	5	5	1	1	3	0	0	0	2	3	1	0
1421	23	2	1	1	0	1	2	1	3	4	0	1	1	3	1	1	0
1422	53	5	1	0	1	2	2	1	1	3	0	0	0	2	2	9	0
1423	23	2	1	2	1	1	2	1	1	3	0	0	0	2	2	9	1
1424	41	4	1	0	1	1	3	1	1	3	0	0	0	2	3	1	0
1425	61	6	1	0	1	2	3	1	1	3	0	0	0	2	2	9	0
1426	65	7	1	0	1	2	1	1	1	3	0	0	0	1	1	1	0
1427	17	1	1		0	5	5	0		1	0	0	0	99	9	9	1
1428	25	3	1	2	0	1	2	1	1	3	0	0	0	2	1	1	1
1429	68	7	1		1	2	4	1		2	0	0	0	2	1	1	0
1430	21	2	1	2	0	3	3	1	1	3	0	0	0	2	1	1	1
1431	27	3	1		0	2	2	1		2	0	0	0	2	2	9	0
1432	46	5	1	0	1	2	2	1	1	3	0	0	0	2	2	9	0
1433	18	1	1		0	5	5	0		1	0	0	0	99	9	9	0
1434	15	1	1		0	5	6	0		1	0	0	0	99	9	9	1
1435	24	2	1	1	0	2	2	1	1	3	0	0	0	2	2	9	1
1436	34	3	1	0	1	3	2	1	1	3	0	0	0	1	1	1	0
1437	18	1	1		0	3	3	0		1	0	0	0	99	9	9	0
1438	32	3	1	0	1	2	2	1	1	3	0	0	0	2	7	7	1
1439	18	1	1	2	0	5	5	1	1	3	0	0	0	2	1	1	1
1440	18	1	1		0	5	5	0		1	0	0	0	99	9	9	1
1441	75	7	1	2	1	2	2	1	2	5	1	0	0	2	2	9	0
1442	16	1	1	1	0	5	5	1	1	3	0	0	0	2	2	9	1
1443	39	4	1	0	2	1	2	1	1	3	0	0	0	2	1	1	0
1444	25	3	1		0	6	3	0		1	0	0	0	99	9	9	0
1445	54	5	1	2	1	2	3	1	1	3	0	0	0	3	1	1	0
1446	40	4	1	0	1	7	2	1	1	3	0	0	1	2	2	9	0
1447	20	2	1	1	1	3	2	1	3	4	0	0	0	2	1	1	1
1448	15	1	1		0	5	5	0		1	0	0	0	99	9	9	0
1449	31	3	1		0	2	2	0		1	0	0	0	99	9	9	0
1450	31	3	1	0	2	2	2	1	1	3	0	0	0	1	7	7	1
1451	45	5	1		2	2	2	1		2	0	0	0	2	7	7	0
1452	16	1	1		1	5	6	0		1	0	0	0	99	9	9	1
1453	31	3	1		0	1	2	0		1	0	0	0	99	9	9	0
1454	54	5	1	0	1	2	2	1	1	3	0	0	0	2	1	1	0
1455	23	2	1		0	2	2	1		2	0	0	0	2	2	9	0
1456	15	1	1		0	5	5	0		1	0	0	0	99	9	9	0
1457	63	6	1		1	1	3	1		2	0	0	0	2	2	9	0
1458	73	7	1		2	2	2	1		2	0	0	0	2	2	9	0
1459	27	3	1		0	3	2	0		1	0	0	0	99	9	9	0
1460	25	3	1		0	2	3	1		2	0	0	0	2	2	9	0
1461	20	2	1	1	1	3	3	1	1	3	0	0	0	2	3	1	0
1462	66	7	1		1	1	2	1		2	0	0	0	2	1	1	0
1463	65	7	1	0	1	6	2	1	1	3	0	0	0	2	1	1	0
1464	46	5	1	0	1	3	3	1	1	3	0	0	0	2	2	9	1
1465	60	6	1	0	1	3	2	1	1	3	0	0	0	2	2	9	0
1466	31	3	1	0	1	3	2	1	1	3	0	0	0	2	2	9	1
1467	22	2	1	1	0	5	7	1	1	3	0	0	0	2	2	9	0
1468	72	7	1	0	1	2	2	1	1	3	0	0	0	2	2	9	0
1469	18	1	1		0	5	6	0		1	0	0	0	99	9	9	0
1470	16	1	1		0	5	6	0		1	0	0	0	99	9	9	0
1471	15	1	1		0	5	5	0		1	0	0	0	99	9	9	0
1472	25	3	1		0	5	6	1		2	0	0	0	2	1	1	0
1473	22	2	1		0	3	2	0		1	0	0	0	99	9	9	1
1474	20	2	1		0	6	3	0		1	0	0	0	99	9	9	0
1475	18	1	1		0	5	5	1		2	0	0	0	2	1	1	1
1476	28	3	1	2	1	3	2	1	1	3	0	0	0	2	2	9	0
1477	15	1	1		0	2	2	0		1	0	0	0	99	9	9	1
1478	71	7	1		1	2	2	1		2	0	0	0	2	1	1	0
1479	42	4	1	0	1	1	3	1	1	3	0	0	0	2	2	9	0
1480	27	3	1		0	4	2	1		2	0	0	0	2	2	9	1
1481	61	6	1	0	1	2	2	1	1	3	0	0	0	2	2	9	0
1482	52	5	1		1	3	2	1				0	0
1483	70	7	1		1	2	1	1		2	0	0	0	1	1	1	0
1484	57	6	1	0	1	2	2	1	1	3	0	0	0	1	1	1	0
1485	61	6	1	0	1	2	2		1		0	0	0			8	0
1486	17	1	1	1	0	3	2	1	1	3	0	0	0	3	2	9	0
1487	35	4	1	0	1	2	2	1	1	3	0	0	0	7	7	7	0
1488	15	1	1		0	5	5	0		1	0	0	0	99	9	9	0
1489	36	4	1		2	2	3	1		2	0	0	0	2	2	9	1
1490	37	4	1		0	2	2	1		2	0	0	0	2	3	1	1
1491	54	5	1	2	1	2	2	1	1	3	0	0	0	2	2	9	0
1492	36	4	1	0	1	7	2	1	1	3	0	0	0	2	2	9	1
1493	23	2	1	2	0	5	6	1	1	3	0	0	0	2	2	9	1
1494	48	5	1	0	1	1	2	1	1	3	0	0	0	2	1	1	1
1495	28	3	1	2	1	4	2	1	1	3	0	0	0	2	1	1	0
1496	57	6	1		1	2	2	1		2	0	0	0	1	1	3	0
1497	16	1	1		0	5	5	0		1	0	0	0	99	9	9	0
1498	19	1	1		0	5	5	0		1	0	0	0	99	9	9	0
1499	21	2	1	2	1	2	2	1	1	3	0	0	0	2	1	1	1
1500	28	3	1	2	0	3	2	1	3	4	1	1	1	2	1	1	0
1501	20	2	1		0	5	6	0		1	0	0	0	99	9	9	0
1502	64	6	1		1	2	3	1		2	0	0	0	1	1	1	0
1503	43	4	1	0	1	2	2	1	1	3	0	0	0	2	2	9	0
1504	24	2	1		0	2	2	1		2	0	0	0	2	3	1	1
1505	19	1	1		0	5	5	0		1	0	0	0	99	9	9	0
1506	77	7	1	0	1	2	1	1	1	3	0	0	0	2	1	1	0
1507	18	1	1		0	6	2	0		1	0	0	0	99	9	9	1
1508	50	5	1	2	1	1	3	1	1	3	0	0	0	2	1	1	0
1509	18	1	1	2	0	7	2	1	1	3	0	1	1	2	3	1	0
1510	41	4	1	0	1	2	3	1	2	5	1	0	0	2	2	9	0
1511	22	2	1	2	0	5	6	1	1	3	0	0	0	3	2	9	0
1512	28	3	1	0	1	3	2	1	1	3	0	0	0	2	2	9	1
1513	64	6	1	0	1	2	2	1	1	3	0	0	0	3	3	1	0
1514	21	2	1	1	0	5	6	1	2	4	0	0	0	3	1	1	1
1515	26	3	1	2	0	2	3	1	1	3	0	0	0	2	1	1	1
1516	35	4	1	0	0	2	2	1	1	3	0	0	0	2	2	9	0
1517	23	2	1		0	5	5	0		1	0	0	0	99	9	9	1
1518	15	1	1		0	5	5	0		1	0	0	0	99	9	9	0
1519	38	4	1	0	1	2	2	1	1	3	0	0	0	2	2	9	0
1520	17	1	1	1	0	5	6	1	1	3	0	0	0	2	2	9	0
1521	32	3	1	0	2	1	2	1	2	4	0	1	1	2	1	2	1
1522	37	4	1	0	1	3	2	1	1	3	0	0	0	2	3	7	0
1523	29	3	1	0	1	2	3	1	1	3	0	0	0	3	3	1	0
1524	25	3	1	0	1	2	2	1	1	3	0	0	0	2	3	1	1
1525	22	2	1	2	0	2	2	1	2	5	0	0	0	2	2	9	1
1526	53	5	1	0	1	1	2	1	1	3	0	0	0	3	1	1	0
1527	42	4	1	0	1	3	2	1	1	3	0	0	0	2	2	9	0
1528	18	1	1	1	0	5	6	1	1	3	0	1	1	2	2	9	1
1529	34	3	1	2	1	2	2	1	1	3	0	0	0	1	1	2	1
1530	16	1	1		0	5	5	0		1	0	0	0	99	9	9	1
1531	26	3	1	2	0	2	2	1	3	5	1	1	1	2	2	9	0
1532	16	1	1	1	0	5	6	1	1	3	0	0	0	2	2	9	1
1533	15	1	1		0	5	5	0		1	0	0	0	99	9	9	0
1534	74	7	1	2	1	2	1	1	1	3	0	0	0	2	2	9	0
1535	15	1	1		0	5	5	0		1	0	0	0	99	9	9	1
1536	17	1	1		0	6	2	0		1	0	0	0	99	9	9	1
1537	50	5	1	0	2	2	2	1	1	3	0	0	0	3	3	1	0
1538	59	6	1	0	1	2	2	1	1	3	0	0	0	2	2	9	0
1539	59	6	1	2	1	2	3	1	1	3	0	0	0	2	1	1	0
1540	63	6	1	2	1	7	2	1	2	5	1	0	0	2	1	1	1
1541	48	5	1	0	1	3	2	1	1	3	0	0	0	2	2	9	0
1542	31	3	1		0	3	2	1		2	0	0	0	2	1	1	0
1543	34	3	1	0	1	1	2	1	1	3	0	0	0	2	3	1	0
1544	22	2	1		0	5	6	0		1	0	0	0	99	9	9	0
1545	65	7	1	0	1	2	2	1	1	3	0	0	0	2	1	1	1
1546	74	7	1		2	2	4	1		2	0	0	0	2	2	9	0
1547	26	3	1	2	1	2	2	1	1	3	0	0	0	2	2	9	1
1548	37	4	1	0	1	3	2	1	1	3	0	0	0	2	1	1	1
1549	18	1	1	1	0	1	2	1	3	5	1	0	0	2	2	9	1
1550	26	3	1	2	0	2	3	1	1	3	0	0	0	2	1	1	0
1551	35	4	1	0	1	2	2	1	1	3	0	0	1	2	1	1	0
1552	51	5	1	0	1	2	2	1	2	5	0	0	0	3	3	2	1
1553	34	3	1	2	1	1	3	1	3	5	0	1	1	2	1	1	0
1554	17	1	1		0	2	2	0		1	0	0	0	99	9	9	0
1555	31	3	1		0	1	4	1		2	0	0	0	2	2	9	0
1556	18	1	1	1	0	3	3	1	1	3	0	0	0	2	2	9	0
1557	39	4	1	0	1	2	3	1	1	3	0	0	0	2	1	1	1
1558	27	3	1	2	0	2	3	1	3	4	0	0	0	2	2	9	1
1559	15	1	1		0	5	5	0		1	0	0	0	99	9	9	0
1560	40	4	1	0	1	3	2	1	1	3	0	0	0	2	7	7	1
1561	39	4	1	0	1	2	2	1	1	3	0	0	0	2	1	1	0
1562	15	1	1		0	5	5	0		1	0	0	0	99	9	9	0
1563	74	7	1	0	1	1	2	1	1	3	0	0	0	2	1	1	1
1564	58	6	1	0	1	2	3	1	1	3	0	0	0	2	2	9	0
1565	43	4	1	2	1	3	3	1	2	5	1	0	0	2	7	7	0
1566	49	5	1	0	2	3	2	1	2	4	1	1	1	2	2	9	0
1567	16	1	1		0	5	5	0		1	0	0	0	99	9	9	0
1568	23	2	1	2	0	5	7	1	1	3	0	0	0	2	3	1	1
1569	25	3	1	2	0	2	2	1	1	3	0	1	1	2	2	9	0
1570	37	4	1	0	1	3	2	1	1	3	0	0	0	2	2	9	1
1571	88	7	1		1	2	1	1		2	0	0	0	2	2	9	0
1572	43	4	1	0	1	1	4	1	1	3	0	0	0	2	2	9	0
1573	55	6	1	0	1	2	1	1	1	3	0	0	0	2	1	1	0
1574	29	3	1	0	1	2	2	1	1	3	0	0	0	2	2	9	0
1575	20	2	1		0	5	5	0		1	0	0	0	99	9	9	0
1576	46	5	1		0	6	2	1		2		0	0	2	2		1
1577	20	2	1	1	0	1	2	1	2	4	0	0	0	2	2	9	0
1578	28	3	1	2	1	1	2	1	1	3	0	0	0	2	1	1	1
1579	15	1	1		0	5	5	0		1	0	0	0	99	9	9	0
1580	27	3	1	0	1	1	2	1	1	3	0	0	0	2	2	9	1
1581	42	4	1	0	1	2	3	1	1	3	0	0	0	2	2	9	1
1582	15	1	1		0	5	5	0		1	0	0	0	99	9	9	0
1583	35	4	1	0	1	2	2	1	2	5	1	0	0	2	2	9	1
1584	44	4	1	0	1	2	2	1	1	3	0	0	0	2	1	1	0
1585	19	1	1	1	0	5	5	1	1	3	0	0	0	2	2	9	0
1586	16	1	1		0	5	5	0		1	0	0	0	99	9	9	1
1587	43	4	1	2	1	1	2	1	1	3	0	0	0	2	2	9	0
1588	19	1	1		0	5	6	0		1	0	0	0	99	9	9	1
1589	71	7	1	0	1	6	2	1	1	3	0	0	0	2	1	7	0
1590	20	2	1		0	3	2	0		1	0	0	0	99	9	9	0
1591	15	1	1		0	5	5	0		1	0	0	0	99	9	9	1
1592	69	7	1	0	2	2	2	1	1	3	0	0	0	2	3	1	0
1593	65	7	1	0	1	2	2	1	1	3	0	0	0	2	1	1	0
1594	18	1	1		0	5	6	0		1	0	0	0	99	9	9	1
1595	17	1	1		0	5	5	0		1		0	0				0
1596	21	2	1		0	2	3	1		2	0	0	0	2	2	9	0
1597	25	3	1	1	1	2	2	1	1	3	0	0	0	7	7	7	0
1598	16	1	1		0	5	6	0		1	0	0	0	99	9	9	0
1599	81	7	1	2	1	2	1	1	2	5	1	0	0	2	2	9	0
1600	18	1	1		0	5	6	0		1	0	0	0	99	9	9	1
1601	22	2	1		0	2	1	0		1	0	0	0	99	9	9	0
1602	18	1	1		0	5	6	1		2	0	0	0	2	2	9	1
1603	22	2	1		0	6	3	1		2	0	0	0	2	1	1	1
1604	16	1	1		0	5	5	0		1	0	0	0	99	9	9	1
1605	32	3	1	0	1	2	2	1	2	5	1	0	0	2	2	9	1
1606	18	1	1		0	5	5	1		2	0	0	0	2	2	9	1
1607	29	3	1	0	1	1	4	1	1	3	0	0	0	3	1	1	0
1608	18	1	1		0	5	5	0		1	0	0	0	99	9	9	0
1609	43	4	1	0	1	2	2	1	1	3	0	0	0	2	2	9	0
1610	59	6	1	0	1	2	3	1	1	3	0	0	0	2	1	1	0
1611	54	5	1	0	1	2	2	1	1	3	0	0	0	3	2		0
1612	73	7	1	2	1	2	2	1	1	3	0	0	0	2	2	9	0
1613	17	1	1	1	0	5	5	1	1	3	0	0	0	2	2	9	1
1614	63	6	1	2	1	2	3	1	1	3	0	0	0	2	1	1	0
1615	18	1	1	1	0	5	6	1	1	3	0	0	0	2	2	9	1
1616	74	7	1		2	3	4	1		2	0	0	0	2	1	1	1
1617	37	4	1	0	1	2	3	1	1	3	0	0	0	2	1	1	1
1618	36	4	1	0	1	2	2	1	1	3	0	0	0	2	2	9	0
1619	18	1	1	1	0	3	2	1	1	3	0	1	1	2	2		0
1620	22	2	1	1	0	6	3	1	2	4	0	1	1	2	2	9	1
1621	75	7	1	2	1	2	2	1	2	5	1	0	0	2	1	1	0
1622	66	7	1	0	1	2	1	1	1	3	0	0	0	1	1	2	0
1623	70	7	1	0	1	2	2	1	1	3	0	0	0	3	2	9	0
1624	19	1	1	0	0	2	2	1	1	3		0	0	7	7	7	0
1625	23	2	1	2	1	3	3	1	1	3	0	0	0	2	2	9	0
1626	69	7	1		1	2	2	1		2	0	0	0	2	2	9	0
1627	56	6	1	0	1	2	2	1	1	3	0	0	0	2	2	9	0
1628	85	7	1	2	1	6	1	1	2	5	1	0	0	1	1	1	0
1629	58	6	1	2	1	2	3	1	3	5	1	0	0	3	2	9	1
1630	33	3	1		2	2	2	1		2	0	0	0	2	1	1	0
1631	19	1	1		0	5	6	0		1	0	0	0	99	9	9	0
1632	55	6	1	2	1	1	3	1	1	3	0	0	0	2	7	7	1
1633	18	1	1		0	5	6	0		1	0	0	0	99	9	9	1
1634	27	3	1	2	1	2	2	1	1	3	0	0	0	2	1	1	0
1635	26	3	1	2	1	3	2	1	2	5	1	1	1	2	2	9	0
1636	39	4	1	0	1	2	2	1	1	3	0	0	0	3	3	1	0
1637	31	3	1	0	1	2	2	1	1	3	0	0	0	1	1	1	0
1638	53	5	1	0	1	2	1	1	2	5	1	0	0	2	2	9	0
1639	20	2	1		0	5	6	0		1	0	0	0	99	9	9	0
1640	17	1	1		0	5	6	0		1	0	0	0	99	9	9	1
1641	34	3	1		2	2	2	1		2	0	0	0	2	2	9	0
1642	22	2	1	2	0	3	2	1	1	3	0	0	0	2	3	1	1
1643	18	1	1		0	5	5	0		1	0	0	0	99	9	9	0
1644	30	3	1	0	1	7	2	1	2	4	0	1	1	2	3	1	0
1645	54	5	1	0	1	2	2	1	1	3	0	0	0	1	1	1	0
1646	33	3	1			6	2	0		1	0	0	0	99	9	9	0
1647	20	2	1		0	3	3	1		2	0	0	0	2	2	9	0
1648	40	4	1	0	1	1	2	1	1	3	0	0	0	2	2	9	0
1649	20	2	1		0	5	5	1		2	0	0	0	2	1	1	1
1650	26	3	1	0	0	3	2	1	1	3	0	0	0	2	2	9	0
1651	23	2	1	1	0	2	3	1	3	4	1	1	1	2	1	1	1
1652	33	3	1		0	2	3	1		2	0	0	0	2	2	9	0
1653	25	3	1	0	0	2	2	1	1	3	0	0	0	3	2	9	0
1654	23	2	1		0	5	7	1		2	0	0	0	2	1	1	1
1655	44	4	1		0	6	3	1		2	0	0	0	3	3	7	0
1656	15	1	1		0	5	5	0		1	0	0	0	99	9	9	0
1657	71	7	1	0	1	2	1	1	1	3	0	0	0	2	1	1	0
1658	47	5	1		2	3	2	1		2	0	0	0	2	2	9	0
1659	46	5	1	2	1	1	4	1	3	5	1	0	0	2	3	1	1
1660	36	4	1	0	1	1	2	1	1	3	0	0	0	2	1	3	1
1661	23	2	1	1	0	7	2	1	1	3	0	0	0	2	2	9	1
1662	71	7	1	0	1	2	2	1	1	3	0	0	0	3	2	9	0
1663	57	6	1	0	1	2	2	1	1	3	0	0	0	2	7	7	0
1664	46	5	1	0	1	2	3	1	1	3	0	0	0	2	1	1	1
1665	36	4	1	2	1	3	2	1	1	3	0	0	0	2	1	1	0
1666	85	7	1		1	6	2	1		2	0	0	0	2	2	9	0
1667	18	1	1		0	5	5	0		1	0	0	0	99	9	9	0
1668	20	2	1		0	5	6	0		1	0	0	0	99	9	9	0
1669	17	1	1	2	0	3	2	1	1	3	0	0	0	2	2	9	1
1670	15	1	1		0	5	5	0		1	0	0	0	99	9	9	1
1671	82	7	1		1	2	2	1		2	0	0	0	2	7	7	0
1672	54	5	1	2	1	3	2	1	1	3	0	0	0	2	1	1	1
1673	38	4	1	0	1	2	2	1	1	3	0	0	0	2	7	7	0
1674	18	1	1		0	5	6	1		2	0	0	0	2	1	1	1
1675	31	3	1	0	1	2	2	1	2	5	1	1	1	2	2	9	0
1676	16	1	1		0	5	5	1		2	0	0	0	2	2	9	0
1677	39	4	1	2	1	2	3	1	1	3	0	0	0	2	2	9	0
1678	32	3	1	2	1	1	2	1	1	3	0	0	0	2	1	1	0
1679	25	3	1	0	0	2	2	1	1	3	0	0	0	2	2	9	0
1680	40	4	1	0	1	2	2	1	1	3	0	0	0	2	1	1	0
1681	16	1	1		0	5	5	0		1	0	0	0	99	9	9	1
1682	21	2	1	2	0	2	2	1	1	3	0	0	0	2	1	1	0
1683	18	1	1		0	5	6	0		1	0	0	0	99	9	9	0
1684	21	2	1	2	1	1	2	1	1	3	0	0	0	3	2	9	0
1685	35	4	1	0	1	3	2	1	1	3	0	0	0	3	2		0
1686	25	3	1	1	0	5	6	1	1	3	0	0	0	2	1	1	0
1687	24	2	1		1	2	2	1		2	0	0	0	2	2	9	0
1688	22	2	1	1	0	2	2	1	1	3	0	0	0	2	2	9	1
1689	43	4	1		1	6	3	1		2	0	0	0	2	3	1	0
1690	31	3	1		0	2	2	1		2	0	0	0	2	1	1	0
1691	44	4	1	2	1	2	3	1	2	4	1	1	1	2	2	9	0
1692	15	1	1		0	5	5	0		1		0	0				0
1693	75	7	1	2	1	2	2	1	2	5	1	0	0	2	7	7	0
1694	37	4	1	2	1	2	2	1	1	3	0	0	0	2	1	1	0
1695	75	7	1	2	1	3	1	1	1	3	0	0	0	2	3	7	0
1696	68	7	1		1	2	2	1		2	0	0	0	2	7	7	0
1697	35	4	1	0	1	2	2	1	1	3	0	0	0	2	1	1	0
1698	24	2	1	1	0	1	2	1	1	3	0	0	0	2	1	1	0
1699	20	2	1	1	0	2	2	1	2	4	0	0	1	2	2	9	0
1700	36	4	1	0	1	2	2	1	1	3	0	0	0	2	7	7	0
1701	25	3	1	1	1	2	2	1	1	3	0	0	0	2	1	1	1
1702	27	3	1	2	1	1	2	1	1	3	0	0	0	2	1	2	0
1703	27	3	1	2	1	1	2	1	1	3	0	0	1	7	7	7	0
1704	66	7	1		1	2	2	1		2	0	0	0	2	2	9	1
1705	72	7	1		1	2	3	1		2	0	0	0	2	1	1	0
1706	36	4	1	0	1	1	2	1	1	3	0	0	0	1	1	2	0
1707	17	1	1		0	5	6	1		2	0	0	0	2	2	9	1
1708	47	5	1	0	1	2	2	1	1	3	0	0	0	2	1	1	0
1709	37	4	1	0	1	2	2	1	1	3	0	0	0	2	2	9	0
1710	40	4	1	0	1	3	2	1	1	3	0	0	0	2	1	1	0
1711	42	4	1	0	1	2	2	1	3	5	1	0	0	2	1	1	0
1712	29	3	1	0	1	2	2	1	1	3	0	0	0	2	1	7	1
1713	36	4	1	0	1	6	2	1	1	3	0	0	0	2	1	1	0
1714	46	5	1	0	1	2	2	1	2	5	1	0	0	2	2	9	0
1715	31	3	1	0	1	7	2	1	1	3	0	0	0	2	1	1	1
1716	30	3	1	0	1	2	2	1	1	3	0	0	0	2	2	9	0
1717	23	2	1	2	0	3	2	1	3	4	1	0	0	2	1	1	1
1718	37	4	1	0	2	3	2	1	1	3	0	0	0	2	1	1	0
1719	44	4	1	0	1	2	2	1	1	3	0	0	0	2	1	1	0
1720	19	1	1	1	0	6	3	1	1	3	0	0	0	2	2		1
1721	28	3	1	2	1	1	2	1	1	3	0	0	0	2	1	7	1
1722	16	1	1		0	5	5	0		1	0	0	0	99	9	9	1
1723	28	3	1	2	1	2	2	1	1	3	0	0	0	2	1	1	0
1724	37	4	1	0		7	2	1	1	3	0	0	0	2	1	1	1
1725	84	7	1		1	2	2	1		2	0	0	0	1	1	1	0
1726	41	4	1	0	1	2	2	1	1	3	0	0	0	3	1	2	0
1727	16	1	1		0	5	5	0		1	0	0	0	99	9	9	1
1728	18	1	1	2	0	3	2	1	1	3	0	0	0	2	1	1	0
1729	49	5	1	0	1	2	3	1	1	3	0	0	0	2	2	9	0
1730	21	2	1	2	0	5	6	1	3	5	1	1	1	3	2	9	1
1731	21	2	1	2	0	5	5	1	1	3	0	0	0	2	2	9	1
1732	33	3	1	0	1	2	2	1	2	4	1	1	1	2	2	9	0
1733	21	2	1		0	5	5	0		1	0	0	0	99	9	9	0
1734	21	2	1	2	0	6	2	1	1	3	0	0	0	2	1	1	1
1735	27	3	1	0	0	2	2	1	1	3	0	0	0	2	2	9	0
1736	82	7	1	0	1	2	2	1	1	3	0	0	0	2	2	9	0
1737	28	3	1	2	1	3	2	1	1	3	0	0	0	2	1	1	0
1738	16	1	1	1	0	3	2	1	1	3	0	0	0	2	2	9	1
1739	16	1	1		0	5	5	0		1	0	0	0	99	9	9	1
1740	19	1	1		0	3	2	1		2	0	0	0	2	2	9	0
1741	15	1	1		0	5	5	0		1	0	0	0	99	9	9	1
1742	24	2	1		0	1	2	1		2	0	0	0	2	1	1	1
1743	63	6	1		1	2	2	1		2	0	0	0	7	7	7	0
1744	67	7	1		1	2	2	1		2	0	0	0	2	1	1	1
1745	27	3	1	2	0	2	2	1	1	3	0	0	0	2	7	7	0
1746	27	3	1	2	1	2	3	1	1	3	0	0	0	2	2	9	1
1747	20	2	1	1	0	2	2	1	1	3	0	0	0	2	1	1	1
1748	75	7	1		1	2	2	1		2	0	0	0	2	2	9	1
1749	15	1	1		0	5	5	0		1		0	0				1
1750	79	7	1		1	1	2	1		2	0	0	0	2	2	9	0
1751	48	5	1		1	2	2	1		2	0	0	0	2	1	1	1
1752	16	1	1		0	5	5	0		1		0	0				1
1753	74	7	1		1	1	2	1		2	0	0	0	2	2	9	0
1754	18	1	1		0	6	2	1		2	0	0	0	3	2	9	0
1755	20	2	1		0	5		0		1	0	0	0	99	9	9	0
1756	22	2	1		0	2	1	0		1	0	0	0	99	9	9	0
1757	15	1	1		0	6	2	0		1	0	0	0	99	9	9	0
1758	62	6	1	0	1	2	2	1	1	3	0	0	0	2	7	7	0
1759	67	7	1		1	2	3	1		2	0	0	0	1	1	1	0
1760	30	3	1	0	1	1	2	1	1	3	0	0	0	2	2	9	0
1761	34	3	1	2	1	2	2	1	1	3	0	0	0	2	2	9	0
1762	53	5	1	2	1	1	3	1	1	3	0	0	0	2	2	9	1
1763	15	1	1		0	5	5	0		1	0	0	0	99	9	9	0
1764	64	6	1	0	1	2	2	1	1	3	0	0	0	2	1	2	0
1765	70	7	1	0	1	2	2	1	1	3	0	0	0	2	2	9	0
1766	46	5	1		0	2	2	1		2	0	0	0	2	7	7	0
1767	50	5	1	0	1	2	2	1	1	3	0	0	0	2	2	9	0
1768	18	1	1		0	2	2	1		2	0	0	0	2	2	9	0
1769	38	4	1	0	1	3	3	1	1	3	0	0	0	2	3	1	0
1770	54	5	1	0	1	2	2	1	1	3	0	0	0	3	1	1	0
1771	18	1	1		0	5	6	0		1	0	0	0	99	9	9	0
1772	21	2	1	2	0	5	6	1	1	3	0	0	0	2	1	1	0
1773	77	7	1	0	1	6	2	1	2	5	1	0	0	2	2	9	1
1774	17	1	1		0	6	2	1		2	0	0	0	2	2	9	1
1775	90	7	1		2	2	3	1		2	0	0	0	7	7	7	1
1776	34	3	1	0	1	3	2	1	1	3	0	0	0	2	2	9	1
1777	57	6	1		1	2	2	1		2	0	0	0	2	7	7	1
1778	53	5	1	2	1	1	3	1	1	3	0	0	0	2	7	7	0
1779	16	1	1		0	5	5	0		1	0	0	0	99	9	9	0
1780	16	1	1		0	5	5	0		1	0	0	0	99	9	9	1
1781	19	1	1		0	2	2	1		2	0	0	0	2	2	9	0
1782	79	7	1	0	1	2	2	1	1	3	0	0	0	2	1	1	0
1783	15	1	1		0	5	5	0		1	0	0	0	99	9	9	1
1784	17	1	1		0	5	6	0		1	0	0	0	99	9	9	0
1785	15	1	1		0	5	6	0		1	0	0	0	99	9	9	1
1786	21	2	1		0	5	6	0		1	0	0	0	99	9	9	0
1787	20	2	1	1	0	5	6	1	3	5	1	0	0	2	2	9	1
1788	15	1	1		0	5	5	0		1	0	0	0	99	9	9	0
1789	35	4	1	0	1	2	2	1	1	3	0	0	0	2	1	1	0
1790	35	4	1	0	1	2	2	1	3	5	1	0	0	2	2	9	1
1791	25	3	1	1	1	3	2	1	1	3	0	0	0	2	2	9	1
1792	17	1	1		0	2	2	0		1	0	0	0	99	9	9	0
1793	84	7	1		1	2	2	1		2	0	0	0	2	1	1	0
1794	57	6	1	0	1	1	4	1	1	3	0	0	0	2	1	1	0
1795	31	3	1	0	0	2	2	1	1	3	0	0	0	3	3	1	0
1796	64	6	1	0	1	2	2	1	1	3	0	0	0	7	7	7	0
1797	24	2	1	1	1	2	2	1	1	3	0	0	0	2	2	9	0
1798	35	4	1	0	1	2	3	1	1	3	0	0	0	2	2	9	1
1799	56	6	1	0	1	2	2	1	2	5	1	0	0	2	1	1	1
1800	69	7	1	2	1	6	2	1	2	5	1	0	0	3	3	1	0
1801	15	1	1		0	5	5	0		1	0	0	0	99	9	9	1
1802	57	6	1	2	1	2	2	1	2	5	1	0	0	2	1	1	0
1803	70	7	1	0	1	2	2	1	1	3	0	0	1	1	7	7	0
1804	39	4	1	0	1	2	2	1	1	3	0	0	0	1	2	9	0
1805	18	1	1		0	5	6	0		1	0	0	0	99	9	9	1
1806	76	7	1	0	1	6	1	1	9	5	0	0	0	3	7	7	0
1807	30	3	1	0	0	2	3	1	1	3	0	0	0	2	1	1	1
1808	64	6	1	2	1	2	2	1	3	5	1	0	0	3	3	2	0
1809	58	6	1	0	1	2	2	1	2	5	1	0	0	2	1	1	0
1810	42	4	1	0	1	2	2	1	1	3	0	0	0	2	2	9	0
1811	49	5	1	0	1	2	2	1	1	3	0	0	1	3	2	9	0
1812	26	3	1	2	0	5	7	1	3	4	0	0	0	2	1	1	0
1813	56	6	1	0	1	2	3	1	1	3	0	0	0	2	2	9	0
1814	79	7	1	0	1	2	2	1	1	3	0	0	0	2	1	1	0
1815	32	3	1	0	1	2	2	1	1	3	0	0	0	3	1	1	1
1816	30	3	1	0	1	6	3	1	1	3	0	0	0	2	2	9	0
1817	22	2	1	2	0	5	5	1	1	3	0	0	0	2	1	1	1
1818	19	1	1	1	0	5	6	1	1	3	0	0	0	2	1	1	0
1819	53	5	1		2	2	2	1		2	0	0	0	2	2	9	0
1820	27	3	1	2	2	3	2	1	3	4	0	1	1	2	1	1	1
1821	16	1	1		0	5	5	0		1	0	0	0	99	9	9	0
1822	24	2	1	1	0	3	2	1	2	5	1	0	0	2	1	1	0
1823	16	1	1		0	5	6	0		1	0	0	0	99	9	9	1
1824	28	3	1	2	1	2	2	1	2	5	1	0	0	2	1	1	0
1825	61	6	1	0	1	2	2	1	1	3	0	0	0	2	1	2	0
1826	39	4	1	0	1	1	2	1	1	3	0	0	0	2	1	7	1
1827	18	1	1		0	5	5	0		1	0	0	0	99	9	9	1
1828	18	1	1		0	5	6	0		1	0	0	0	99	9	9	1
1829	18	1	1		0	5	6	0		1	0	0	0	99	9	9	0
1830	15	1	1	1	0	5	5	1	1	3	0	0	0	2	2	9	0
1831	63	6	1	0	1	2	4	1	1	3	0	0	1	2	2	9	0
1832	22	2	1	1	0	5	6	1	2	5	1	1	1	2	2		1
1833	15	1	1		0	5	5	0		1	0	0	0	99	9	9	0
1834	19	1	1		0	5	5	0		1	0	0	0	99	9	9	0
1835	74	7	1		2	2	3	1		2	0	0	0	2	2	9	0
1836	15	1	1		0	5	5	0		1	0	0	0	99	9	9	1
1837	26	3	1	2	1	2	2	1	1	3	0	0	0	3	7	7	0
1838	25	3	1	0	0	2	2	1	1	3	0	0	0	2	2		0
1839	60	6	1	0	1	2	1	1	1	3	0	0	0	2	2	9	0
1840	29	3	1	0	1	1	3	1	1	3	0	0	0	2	1	1	0
1841	50	5	1	2	1	3	2	1	1	3	0	0	0	2	2	9	0
1842	53	5	1	2	1	2	2	1	3	5	1	0	0	2	2	9	0
1843	26	3	1	2	1	2	2	1	2	4	0	1	1	2	2	9	0
1844	33	3	1	0	0	1	3	1	1	3	0	1	1	2	2	9	0
1845	67	7	1		1	2	2	1		2	0	0	0	2	1	2	0
1846	57	6	1	0	1	2	2	1	1	3	0	0	0	2	1	1	0
1847	23	2	1	2	1	3	2	1	1	3	0	0	0	2	1	1	1
1848	15	1	1		0	5	5	0		1	0	0	0	99	9	9	0
1849	30	3	1		2	2	2	1		2	0	0	0	2	1	1	1
1850	47	5	1	0	1	1	2	1	2	5	1	0	0	2	2	9	0
1851	63	6	1	0	1	2	3	1	1	3	0	0	0	3	2	9	0
1852	34	3	1	0	1	2	2	1	1	3	0	0	0	2	2	9	0
1853	21	2	1	2	1	2	2	1	1	3	0	0	0	2	2	9	0
1854	16	1	1		0	5	5	0		1	0	0	0	99	9	9	1
1855	27	3	1	0	1	2	2	1	1	3	0	0	0	2	2	9	0
1856	66	7	1	0	1	2	2	1	1	3	0	0	0	2	1	1	0
1857	18	1	1		0	5	5	0		1	0	0	0	99	9	9	0
1858	20	2	1		0	5	5	0		1	0	0	0	99	9	9	0
1859	28	3	1	0	0	5	7	1	1	3	0	0	0	2	2	9	1
1860	30	3	1	2	1	1	2	1	1	3	0	0	0	2	2	9	0
1861	25	3	1		0	5	6	1		2	0	0	0	2	2	9	1
1862	52	5	1	0	1	3	3	1	1	3	0	0	0	2	2	9	0
1863	20	2	1		0	5	6	0		1	0	0	0	99	9	9	1
1864	65	7	1	0	1	2	2	1	1	3	0	0	0	2	1	1	1
1865	82	7	1	0	1	2	1	1	1	3	0	0	0	2	2	9	1
1866	70	7	1		1	2	1	1		2	0	0	0	2	2	9	0
1867	45	5	1	0	1	3	3	1	1	3	0	0	0	2	1	1	0
1868	64	6	1	2	1	1	2	1	1	3	0	0	0	1	1	3	0
1869	27	3	1	2	1	1	2	1	1	3	0	0	0	1	1	2	1
1870	75	7	1	0	1	2	2	1	1	3	0	0	0	2	1	1	0
1871	19	1	1		0	5	6	1		2	0	0	0	2	1	1	1
1872	15	1	1		0	5	5	0		1	0	0	0	99	9	9	1
1873	83	7	1		1	2	2	1		2	0	0	0	2	7	7	0
1874	17	1	1		0	5	5	0		1	0	0	0	99	9	9	1
1875	54	5	1	0	1	3	2	1	1	3	0	0	0	2	2	9	0
1876	39	4	1	0	0	2	2	1	1	3	0	0	0	2	1	1	0
1877	17	1	1	1	0	5	6	1	1	3	0	0	0	2	2	9	1
1878	17	1	1	2	0	5	5	1	1	3	0	1	1	3	1	1	1
1879	30	3	1		0	3	2	1		2	0	0	0	2	2	9	0
1880	17	1	1		2	2	2	1		2	0	0	0	2	2	9	1
1881	18	1	1		0	6	2	0		1	0	0	0	99	9	9	1
1882	49	5	1	0	1	2	2	1	3	5	1	1	1	2	2		1
1883	80	7	1		1	6	2	1		2	0	0	0	2	2	9	0
1884	51	5	1	0	1	2	2	1	1	3	0	0	0	2	1	1	0
1885	16	1	1		0	5	6	0		1	0	0	0	99	9	9	1
1886	20	2	1		0	5	6				0	0	0			8	0
1887	18	1	1		0	3	2	1		2	0	0	0	2	1	1	0
1888	22	2	1		0	5	5	1		2	0	0	0	2	3	1	1
1889	35	4	1	0	1	2	2	1	1	3	0	0	0	2	7	7	0
1890	17	1	1		0	5	5	0		1	0	0	0	99	9	9	1
1891	58	6	1	0	1	3	2	1	1	3	0	0	0	3	2	9	1
1892	45	5	1	0	1	2	3	1	1	3	0	0	0	2	1	1	0
1893	25	3	1	0	1	2	2	1	1	3	0	0	0	2	3	1	1
1894	17	1	1	1	0	5	6	1	1	3	0	0	0	2	2	9	0
1895	40	4	1	0	1	2	3	1	1	3	0	0	0	2	1	1	0
1896	17	1	1		0	5	6					0	0
1897	17	1	1		0	5	6	0		1	0	0	0	99	9	9	1
1898	18	1	1		0	6	2	0		1	0	0	0	99	9	9	0
1899	19	1	1	1	0	6	3	1	1	3	0	0	1	2	2	9	1
1900	78	7	1		2	2	2	1		2	0	0	0	3	2	9	0
1901	51	5	1	0	1	2	2	1	2	5	1	0	0	2	2	9	0
1902	67	7	1	0	1	2	3	1	1	3	0	0	0	2	1	1	0
1903	58	6	1	0	1	2	2	1	1	3	0	0	0	2	2	9	0
1904	29	3	1	0	1	2	2	1	1	3	0	0	0	2	2	9	1
1905	17	1	1		0	6	2	0		1	0	0	0	99	9	9	1
1906	33	3	1	0	1	2	2	1	1	3	0	1	0	2	1	1	1
1907	77	7	1		1	2	3	1		2	0	0	0	2	7	7	0
1908	63	6	1	2	1	2	2	1	1	3	0	0	0	3	2	9	0
1909	24	2	1	0	0	5	6	1	1	3	0	0	0	3	2	9	1
1910	34	3	1	2	1	2	3	1	1	3	0	0	0	2	2	9	1
1911	24	2	1		0	6	2	0		1	0	0	0	99	9	9	0
1912	32	3	1		2	3	2	1		2	0	0	0	3	3	7	0
1913	21	2	1	2	0	5	6	1	1	3	0	1	1	2	1	1	0
1914	23	2	1	2	1	1	3	1	1	3	0	0	0	2	1	1	1
1915	66	7	1	0	1	2	2	1	2	5	1	0	0	2	2	9	0
1916	32	3	1	0	1	3	2	1	1	3	0	0	0	2	2	9	1
1917	42	4	1	0	1	2	2	1	1	3	0	0	0	2	1	1	0
1918	21	2	1		0	5	7	0		1	0	0	0	99	9	9	1
1919	27	3	1	2	1	3	2	1	1	3	0	0	0	2	1	1	0
1920	21	2	1	2	0	3	2	1	2	4	0	1	1	2	3	1	1
1921	68	7	1	0	1	2	3	1	1	3	0	1	1	2	2	9	0
1922	89	7	1		1	6	2	1				0	0
1923	33	3	1	2	1	2	2	1	1	3	0	0	0	3	1	7	0
1924	22	2	1		0	2	2	1		2	0	0	0	2	2	9	0
1925	15	1	1		0	5	5	0		1	0	0	0	99	9	9	1
1926	37	4	1	0	1	2	3	1	1	3	0	0	0	2	3	1	0
1927	29	3	1	0	1	2	2	1	3	5	1	0	0	3	3	1	1
1928	55	6	1	0	1	2	2	1	1	3	0	0	0	7	7	7	0
1929	35	4	1	2	1	1	4	1	2	5	1	0	0	2	2	9	0
1930	23	2	1	2	0	3	3	1	1	3	0	0	0	2	1	1	1
1931	26	3	1	0	0	6	2	1	1	3	0	0	0	2	2	9	1
1932	18	1	1		0	5	6	1		2	0	0	0	2	2	9	0
1933	49	5	1	0	1	2	2	1	1	3	0	0	0	7	7	7	0
1934	17	1	1	0	0	5	6	1	1	3	0	0	0	2	1	7	1
1935	34	3	1	0	1	2	2	1	1	3	0	0	0	2	2	9	0
1936	17	1	1		0	5	5	0		1	0	0	0	99	9	9	0
1937	19	1	1		0	5	6	0		1	0	0	0	99	9	9	1
1938	30	3	1	0	1	2	2	1	1	3	0	0	0	2	1	1	0
1939	44	4	1	0	1	2	2	1	1	3	0	0	0	3	1	1	0
1940	27	3	1	2	1	2	2	1	1	3	0	0	0	3	2	9	0
1941	22	2	1	2	0	6	3	1	2	5	1	0	0	2	1	1	1
1942	35	4	1	0	1	2	2	1	1	3	0	0	0	2	1	1	1
1943	79	7	1	0	1	2	2	1	1	3	0	0	0	2	2	9	0
1944	64	6	1	0	1	2	3	1	1	3	0	0	0	2	1	1	0
1945	88	7	1		2	6	1	1		2	0	0	0	2	2	9	0
1946	20	2	1	1	0	3	2	1	1	3	0	1	1	2	3	1	1
1947	17	1	1		0	5	5	1		2	0	0	0	2	2	9	1
1948	60	6	1	0	1	3	2	1	1	3	0	0	0	2	7	7	0
1949	30	3	1	0	1	1	3	1	1	3	0	0	0	2	1	1	1
1950	20	2	1		0	2	2	0		1	0	0	0	99	9	9	1
1951	30	3	1	0	1	2	2	1	1	3	0	0	0	2	2	9	0
1952	18	1	1		0	5	5	0		1	0	0	0	99	9	9	0
1953	73	7	1		2	2	1	1		2	0	0	0	2	2	9	1
1954	17	1	1		0	5	5	1		2	0	0	0	3	2	9	0
1955	25	3	1	1	1	3	2	1	1	3	0	0	0	2	1	1	0
1956	29	3	1	0	1	2	2	1	1	3	0	0	0	2	1	1	1
1957	21	2	1		0	5	6	1		2	0	0	0	2	2	9	1
1958	22	2	1	2	0	2	2	1	1	3	0	0	0	2	2	9	0
1959	70	7	1		1	6	2	1		2	0	0	0	2	1	1	0
1960	70	7	1	0	0	2	3	1	1	3	0	0	0	2	2	9	0
1961	24	2	1	1	1	3	2	1	1	3	0	0	1	2	3	1	0
1962	28	3	1	2	0	2	2	1	1	3	0	0	0	3	2	9	0
1963	24	2	1		0	5	6	0		1	0	0	0	99	9	9	0
1964	36	4	1	0	1	2	2	1	1	3	0	0	0	2	1	2	0
1965	20	2	1	1	0	4	3	1	2	5	1	0	0	2	2	9	1
1966	44	4	1	0	1	2	2	1	1	3	0	0	0	3	3	1	0
1967	43	4	1	0	1	2	2	1	1	3	0	0	0	2	1	1	0
1968	34	3	1	0	1	2	1	1	1	3	0	0	0	2	1	1	1
1969	51	5	1	0	1	1	4	1	1	3	0	0	0	2	1	1	0
1970	34	3	1		0	2	4	1		2	0	0	0	2	1	3	1
1971	35	4	1	0	1	3	2	1	1	3	0	0	0	1	1	2	0
1972	65	7	1	0	1	2	2	1	1	3	0	0	0	2	1	7	1
1973	16	1	1		0	5	6	0		1	0	0	0	99	9	9	1
1974	55	6	1	0	1	2	3	1	1	3	0	0	0	2	2		0
1975	43	4	1	0	1	2	2	1	1	3	0	0	0	2	2	9	0
1976	20	2	1	1	0	5	6	1	1	3	0	0	0	2	2	9	1
1977	24	2	1		0	2	2	1		2	0	0	0	2	3	1	1
1978	24	2	1	2	1	2	3	1	1	3	0	0	1	2	2		0
1979	31	3	1	2	1	1	2	1	1	3	0	0	0	2	3	1	0
1980	19	1	1	0	0	5	6	1	1	3	0	0	0	2	2	9	1
1981	23	2	1	2	0	1	3	1	1	3	0	0	0	2	1	1	1
1982	21	2	1	2	0	5	6	1	1	3	0	0	0	2	2	9	0
1983	20	2	1		0	7	2	1		2	0	0	0	2	1	1	1
1984	60	6	1	0	1	2	1	1	2	5	1	0	0	2	2	9	0
1985	45	5	1	0	1	3	3	1	1	3	0	0	0	2	2	9	1
1986	22	2	1	2	1	2	2	1	2	5	0	0	0	2	1	1	1
1987	20	2	1	1	0	3	2	1	3	4	0	0	0	2	1	7	0
1988	41	4	1	0	1	3	2	1	1	3	0	0	0	2	3	2	1
1989	38	4	1	0	1	2	3	1	1	3	0	0	0	2	1	1	0
1990	24	2	1	2	1	2	2	1	1	3	0	0	0	1	1	2	1
1991	46	5	1	0	1	2	2	1	1	3	0	0	0	2	2	9	0
1992	61	6	1		2	2	2	1		2	0	0	0	2	1	2	0
1993	18	1	1	1	0	5	5	1	1	3	0	0	0	2	2	9	0
1994	19	1	1		0	3	2	1		2	0	0	0	2	1	1	0
1995	19	1	1	1	0	2	2	1	1	3	0	0	0	2	2	9	0
1996	54	5	1	0	1	1	4	1	1	3	0	0	0	2	1	2	0
1997	23	2	1		1	2	2	0		1	0	0	0	99	9	9	0
1998	20	2	1		0	5	6	1		2		0	0	2	2		0
1999	54	5	1	0	1	1	2	1	1	3	0	0	0	2	2	9	1
[truncated: 11,160 more rows]

## Sheet: variables
		Variable name	value label	Variable label
		case_id		Individual unique ID (anonymized)
		age		Respondent's age
		agegroup2	agegroup2	Age groups_Table 1 (recode of age)
		gender	gender	Respondent's gender
		ptn_AGYW	ptn_AGYW	Did respondent report a partner aged 15-24y in past 12 months (last 3 partners)?
		married	married	Current relationship status
		occupgp	occupgp	Occupation group
		educgp	educgp	Current studying and highest level of education combined
		eversex	sbr1	Ever had sex
		nopart12mo	nopart12mo	Number of sexual partners in the past 12 months
		ptnpattern	ptnpattern	Partnership pattern in past 12 months
		curcon	curcon	Current concurrency (2+ current partners)
		pconcur	pconcur	Reports that at least one partner had concurrent partners
		ppnew	ppnew	Reports that at least one partner had a new partner
		sbr5	sbr5	Relationship to first sexual partner
		sbr4	sbr4	Age of first sexual partner
		sbr24	sbr24	Age difference between respondent and first sexual partner
		circum	circum	Self-reported to be circumcised

## Sheet: value_label
		agegroup 2	1	15-19
			2	20-24
			3	25-34
			4	35-44
			5	45-54
			6	55-64
			7	65+
		Gender	1	Male
			2	Female
			8	Refuse to answer
		ptn_AGYW	0	all partners are <15 y or >24 y
			1	at least one partner is 15-24y
			2	at least one partner is possibly 15-24 y
		married	0	never married
			1	currently married
			2	previously married
		occupgp	1	Professional, business owner, skilled labourer
			2	Farmer/fisherman
			3	Small business (sell maize etc.), unskilled labour
			4	Homemaker/House wife
			5	Student
			6	Unemployed
			7	Other
		educgp	1	Never studied
			2	left school- highest level primary
			3	left school-highest level secondary
			4	left school- highest level tertiary
			5	in primary school
			6	in secondary school
			7	at tertiary level college
		sbr1	0	No
			1	Yes
			8	Refuse to answer
		nopart12mo	1	1
			2	2
			3	3+
			9	Don't know
		ptnpattern	1	Never had sex
			2	Abstained in past 12m
			3	Single partner in past 12m
			4	Multiple partner- one ongoing
			5	Multiple partner- multiple ongoing
		curcon	0	No
			1	Yes
		pconcur	0	No
			1	Yes
		ppnew	0	No
			1	Yes
		sbr5	1	Spouse
			2	Boyfriend/girlfriend
			3	Casual acquintance
			4	Prostitute
			5	Other specify
			7	Don't know
			8	Refuse to answer
		sbr5	1	Younger than you
			2	About the same age as you
			3	Older than you
			7	Don't know
			8	Refuse to answer
		sbr24	1	Less than 5 years
			2	5-10 years
			3	More than 10 years
			7	Don't know
			8	Refuse to answer
			9	Not applicable
		circum	0	No
			1	Yes
