# Supplementary material for: Who are the male sexual partners of adolescent girls and young women? Comparative analysis of population data in three settings prior to DREAMS roll-out
Source: PLoS One. 2018 Sep 28;13(9):e0198783. doi: 10.1371/journal.pone.0198783 (PMC6161870; doi:10.1371/journal.pone.0198783)
Supplement: S3 Dataset — (XLS) [file pone.0198783.s003.xls]

## Sheet: data
case_id	pno	ptype	prelage1	prelage2	pmarr	paway	pconcurt	pcirc	pHIV
5158	1	2	3	2	3	0	1	0	5
5160	1	1	3	1	5	1	3	0	3
5163	1	1	3	1	5	1	3	1	3
5166	1	1	3	1	5	0	3	0	3
5167	1	1	2	1	5	0	3	0	3
5184	1	2	3	1	2	0	7	0	3
5187	1	1	3	1	5	0	3	1	5
5207	1	1	1	1	5	0	3	1	3
5216	1	1	3	2	5	0	7	0	3
5239	1	2	3	1	1	1	7	7	5
5246	1	2	3	1	1	0	7	1	3
5248	1	2	3	1	1	0	3	1	3
5253	1	1	3	1	5	0	3	0	3
5273	1	1	3	1	5	1	7	0	5
5278	1	1	3	1	5	0	3	7	5
5289	1	2	2	7	1	0	3	1	1
5290	1	2	3	1	1	7	7	1	3
5293	1	1	3	2	5	0	3	1	3
5304	1	1	3	2	5	1	3	0	3
5316	1	1	3	3	5	0	3	1	3
5323	1	1	2	2	5	0	3	0	3
5324	1	2	3	1	1	0	7	1	3
5331	1	1	3	1	5	0	7	0	3
5334	1	1	3	1	5	0	3	0	5
5336	1	1	3	1	3	1	3	0	5
5347	1	1	3	2	5	1	3	0	3
5350	1	1	3	2	5	0	3	0	4
5378	1	2	3	1	1	0	7	0	5
5380	1	1	3	1	5	1	7	0	3
5387	1	1	3	2	5	1	3	0	3
5388	1	1	2	1	5	0	3	1	3
5396	1	1	3	1	5	1	3	0	3
5413	1	1	3	3	5	0	7	0	5
5414	1	1	3	2	5	0	7	0	3
5421	1	2	3	1	1	0	7	0	4
5423	1	1	2	1	5	0	3	1	3
5425	1	1	3	3	5	0	3	0	5
5447	1	1	3	3	5	1	2	0	4
5454	1	2	3	1	1	0	3	1	3
5455	1	1	3	2	5	0	3	0	5
5473	1	1	3	1	5	1	3	0	3
5474	1	1	3	1	5	1	3	0	3
5476	1	1	3	1	6	0	3	0	5
5483	1	1	3	2	5	0	7	0	3
5483	2	2	2	9	1	0	7	1	3
5497	1	1	3	2	5	0	3	0	3
5498	1	1	3	2	5	0	3	0	3
5506	1	2	2	1	1	0	3	7	5
5507	1	1	3	7	5	1	7	7	5
5508	1	1	3	2	5	1	3	0	3
5512	1	1	3	2	5	0	3	0	5
5516	1	1	2	9	6	0	1	1	3
5524	1	2	3	1	1	0	7	7	5
5545	1	1	3	1	6	0	1	1	3
5558	1	2	3	1	1	0	7	0	5
5560	1	1	3	3	5	0	3	0	1
5562	1	1	3	2	5	0	7	0	3
5577	1	2	2	1	1	1	3	0	3
5582	1	1	3	1	5	0	3	0	3
5583	1	1	3	2	5	0	7	0	3
5587	1	1	2	1	6	0	3	1	5
5592	1	1	3	1	5	0	3	0	3
5594	1	1	2	9	5	0	3	0	3
5601	1	1	3	2	5	1	3	0	3
5613	1	2	3	2	1	0	3	1	3
5624	1	1	3	3	5	0	3	0	5
5629	1	2	3	1	1	0	7	1	5
5638	1	1	3	2	5	1	7	0	5
5646	1	1	3	1	5	0	3	0	3
5647	1	1	3	2	5	0	3	0	3
5657	1	1	7	9	5	0	7	7	5
5657	2		7	7	6	0	1	0	2
5661	1	2	3	1	1	0	3	1	3
5665	1	1	3	1	5	0	3	0	3
5672	1	1	3	2	5	0	3	1	3
5676	1	1	7	7	5	0	7	1	3
5679	1	1	3	1	5	0	7	1	3
5680	1	1	3	1	5	0	3	1	5
5683	1	1	3	1	5	0	3	0	3
5684	1	1	7	9	5	0	7	1	3
5689	1	1	3	1	5	0	7	1	5
5690	1	3	3	7	2	1	1	1	5
5695	1	1	3	1	5	1	3	1	3
5696	1	1	3	2	5	0	2	0	5
5697	1	1	2	9	5	0	7	0	3
5710	1	1	2	1	5	1	3	0	5
5714	1	2	3	1	1	1	2	1	3
5720	1	2	3	1	1	0	1	0	3
5724	1	1	3	2	5	0	3	0	5
5727	1	2	3	1	1	0	3	0	3
5738	1	2	3	1	1	7	3	7	3
5739	1	1	3	1	5	0	1	0	3
5752	1	1	3	1	5	0	3	0	3
5755	1	2	2	1	1	0	1	1	3
5761	1	1	3	2	5	0	7	0	3
5766	1	1	3	1	5	0	7	0	3
5770	1	1	3	2	5	0	7	0	5
5772	1	1	2	1	5	1	1	0	5
5784	1	1	2	2	5	0	3	0	3
5790	1	1	1	2	5	0	3	0	3
5791	1	1	3	1	5	0	7	1	5
5805	1	1	3	1	5	0	3	0	5
5811	1	2	3	1	1	1	3	0	5
5812	1	2	2	1	1	9	2	1	4
5815	1	1	2	1	5	0	3	1	3
5818	1	1	3	2	5	0	3	0	3
5830	1	2	3	1	1	0	3	0	3
5833	1	1	3	2	5	0	3	0	3
5845	1	1	3	2	5	1	7	0	3
5847	1	1	3	1	5	1	7	0	5
5848	1	1	7	9	5	0	7	0	4
5853	1	1	3	1	5	1	3	0	3
5866	1	2	3	1	1	1	2	1	5
5867	1	1	3	1	5	0	3	0	5
5872	1	1	2	1	5	0	3	0	3
5879	1	1	3	2	5	0	7	1	5
5880	1	1	2	1	5	0	7	0	3
5885	1	2	3	1	1	0	3	1	5
5888	1	2	3	2	1	0	3	1	3
5888	2	2	3	1	1	0	3	1	3
5896	1	1	3	2	5	0	3	0	3
5911	1	1	2	7	5	1	1	0	1
5925	1	1	3	1	5	0	3	1	3
5934	1	1	3	1	6	0	1	0	3
5935	1	1	3	2	5	1	7	1	3
5945	1	1	3	2	5	0	2	0	3
5949	1	1	3	2	5	0	3	1	3
5951	1	1	3	3	6	1	7	0	3
5957	1	1	3	1	5	0	3	1	3
5971	1	1	3	1	5	1	7	0	3
5975	1	1	3	1	5	1	3	1	3
5976	1	2	3	2	1	0	3	1	3
5977	1	2	3	1	1	1	7	0	3
6005	1	1	3	1	5	0	3	0	3
6009	1	2	3	1	1	1	3	0	3
6011	1	1	2	2	5	0	3	1	3
6020	1	2	3	1	1	0	2	0	3
6022	1	2	3	1	1	0	7	0	5
6025	1	1	2	9	5	0	7	0	3
6027	1	1	2	9	5	0	3	0	3
6031	1	2	3	1	1	0	7	1	5
6033	1	1	3	2	5	0	3	0	5
6045	1	2	3	1	1	0	7	1	3
6048	1	1	3	3	5	1	3	1	4
6060	1	2	2	9	1	0	7	0	3
6063	1	2	3	1	1	1	7	0	3
6076	1	1	3	3	6	0	7	1	5
6077	1	2	3	1	1	0	3	1	4
6085	1	2	2	9	1	0	7	7	3
6088	1	1	2	1	5	0	3	1	3
6093	1	1	3	2	5	0	7	0	5
6095	1	2	3	2	1	0	7	1	5
6101	1	1	3	1	5	0	3	0	3
6103	1	1	2	9	5	0	1	0	3
6112	1	1	3	2	5	0	7	1	5
6118	1	2	3	2	1	1	8	0	5
6118	2	1	3	3	3	1	7	1	5
6120	1	2	3	1	1	0	3	1	3
6123	1	3	3	1	1	0	3	1	3
6133	1	1	3	1	5	0	3	0	3
6139	1	1	3	2	5	0	7	1	3
6147	1	2	2	9	1	1	3	0
6156	1	2	3	1	1	0	7	7	5
6157	1	1	3	2	5	1	3	1	3
6168	1	2	2	1	1	9	7	1	5
6170	1	1	3	2	5	0	7	0	1
6172	1	1	3	2	5	0	3	0	3
6174	1	2	2	1	1	0	3	1
6176	1	2	3	1	1	0	3	0	5
6181	1	1	7	9	5	1	7	0	3
6183	1	1	3	1	5	0	1	0	5
6186	1	1	3	2	5	0	3	0	3
6207	1	1	3	2	6	0	7	0	3
6210	1	1	3	2	5	0	7	0	3
6211	1	1	3	1	5	0	3	1	5
6219	1	1	2	2	5	0	3	0	5
6221	1	1	3	1	5	0	3	1	3
6224	1	1	3	1	3	0	2	0	1
6225	1	2	3	1	1	0	1	1	3
6226	1	1	3	1	5	0	7	0	3
6229	1	2	2	2	1	0	7	7	5
6230	1	1	2	2	5	0	3	0
6252	1	1	2	9	5	1	7	1	3
6257	1	1	3	3	5	0	3	0	1
6261	1	2	2	9	1	1	3	0	3
6267	1	2	3	1	1	0	7	1	5
6267	2	2	3	2	1	0	1	1	5
6269	1	2	3	1	1	0	7	7	3
6275	1	1	1	1	5	0	3	0	3
6282	1	2	3	1	1	0	7	1	5
6285	1	1	3	1	5	0	3	0	5
6291	1	1	2	1	5	0	7	1	3
6293	1	2	2	1	1	0	7	0	5
6293	2	2	2	9	1	0	1	0	5
6301	1	2	3	1	1	0	7	1	3
6309	1	1	3	1	5	1	3	0
6312	1	2	3	1	1	0	7	0	3
6316	1	1	3	1	5	1	3	0	3
6318	1	2	3	2	1	1	7	0	5
6337	1	1	3	1	5	0	3	0	1
6347	1	2	3	1	1	0	7	1	4
6364	1	1	3	1	5	1	3	0	3
6381	1	1	3	2	5	0	7	0	5
6384	1	2	2	9	1	9	3	1	3
6386	1	2	2	1	1	0	3	1	3
6386	2	2	2	9	1	0	7	7	5
6386	3	2	2	9	1	0	7	0	5
6398	1	2	2	1	1	0	2	1	3
6398	2	3	3	2	2	0	1	0	3
6400	1	1	3	2	5	0	3	1	4
6403	1	2	3	1	1	1	7	1	3
6424	1	1	2	9	5	0	3	1	3
6426	1	1	3	2	5	1	2	0	1
6432	1	2	7	9	1	1	7	1	5
6434	1	1	3	2	5	0	2	0	3
6443	1	1	3	2	5	0	3	1	3
6449	1	1	2	9	5	1	2	1	5
6454	1	2	1	1	1	0	7	0	5
6457	1	2	3	1	1	1	1	0	5
6458	1	1	3	2	5	0	3	0	5
6463	1	2	2	1	1	0	3	1	3
6464	1	2	2	9	1	0	1	1	5
6467	1	1	3	3	5	0	7	0	1
6470	1	1	3	1	5	0	7	1	5
6491	1	1	3	7	5	0	7	0	5
6502	1	1	3	1	5	0	2	0	1
6503	1	1	3	2	5	0	7	0	5
6511	1	1	3	3	5	0	3	1	1
6513	1	1	3	1	5	0	3	1	3
6522	1	2	3	1	1	0	3	0	5
6524	1	1	3	1	5	0	3	0	3
6530	1	1	2	1	5	1	3	1	4
6533	1	1	2	7	5	1	3	1	3
6536	1	1	3	2	6	0	1	0	5
6546	1	1	2	9	5	0	7	0	3
6567	1	2	3	1	1	0	1	1	5
6573	1	1	3	2	5	0	3	0	3
6603	1	1	2	9	5	0	7	0	5
6606	1	2	3	1	1	0	3	1	3
6609	1	2	3	1	1	1	3	1	3
6615	1	1	3	3	5	1	3	0	3
6627	1	1	3	3	5	1	3	0	4
6628	1	1	3	3	5	0	1	1	3
6634	1	1	3	1	5	0	3	7	3
6639	1	1	3	1	5	1	3	0	4
6640	1	2	3	2	1	7	7	0	5
6640	2	2	3	3	2	0	2	1	3
6655	1	2	2	9	1	7	7	1	3
6659	1	1	2	9	5	0	7	0	3
6673	1	1	3	1	5	0	3	1	3
6677	1	1	3	1	5	0	3	0	3
6683	1	1	3	1	5	1	3	0	5
6687	1	2	3	1	1	0	3	0	3
6690	1	1	2	1	5	0	3	0	3
6694	1	1	3	1	5	1	3	0	3
6701	1	1	3	2	5	0	1	1	4
6710	1	2	3	2	1	1	7	1	3
6714	1	1	3	7	5	0	7	0	5
6717	1	1	3	2	5	0	3	0	3
6726	1	1	3	3	6	0	1	0	5
6735	1	1	7	7	5	0	7	0	5
6755	1	2	2	1	1	1	7	0	5
6760	1	2	3	1	1	0	1	1	5
6785	1	1	3	2	5	0	7	0	3
6787	1	1	3	1	5	1	7	1	3
6801	1	2	3	1	1	0	7	1	5
6803	1	1	2	9	6	0	1	0	1
6804	1	1	3	2	5	0	7	0	3
6805	1	1	3	1	5	0	7	1	5
6805	2	2	3	1	1	1	1	1	3
6806	1	1	2	9	5	0	7	0	5
6809	1	1	3	1	5	0	7	0	3
6814	1	1	3	1	5	0	1	0	3
6820	1	1	3	2	5	0	7	0	3
6821	1	1	3	3	6	0	3	7	3
6825	1	1	3	2	5	0	7	0	3
6830	1	1	3	1	5	1	3	7	3
6832	1	1	2	9	5	0	3	0	5
6837	1	1	2	1	5	0	3	0	1
6838	1	1	3	2	5	1	7	0	5
6844	1	1	2	1	5	0	3	0	1
6847	1	1	2	9	5	0	1	0	3
6856	1	1	2	9	5	0	1	0	3
6863	1	1	3	3	5	0	7	7	4
6865	1	2	3	1	1	0	7	1	1
6868	1		3	7	1	0	7	7	5
6871	1	1	3	3	6	0	1	0	3
6876	1	2	2	9	1	0	3	0	3
6880	1	1	2	9	5	0	3	0	4
6883	1	2	3	3	1	1	3	0	4
6883	2	2	3	1	2	0	7	0	5
6895	1	2	3	1	1	0	7	1	3
6896	1	2	2	1	1	0	7	1	5
6899	1	2	2	9	1	0	7	1	3
6901	1	2	3	1	1	0	3	0	5
6903	1	2	3	2	1	9	3	1	3
6912	1	1	3	3	5	0	7	1	3
6915	1	1	3	3	5	0	1	1	1
6916	1	1	2	1	5	0	3	0	5
6919	1	1	3	3	5	0	7	0	5
6921	1	1	3	2	5	0	7	0	3
6951	1	1	3	1	5	0	3	0	1
6954	1	1	1	1	5	0	7	0	5
6963	1	2	3	1	1	0	3	1	3
6968	1	2	3	1	1	0	7	0	3
6980	1	1	2	1	5	0	7	0	3
6992	1	1	2	9	5	0	1	0	3
6996	1	2	3	1	1	1	7	1	3
6999	1	1	3	1	5	1	2	0	5
7000	1	2	3	1	1	0	3	0	5
7004	1	1			5	0	3	8	5
7018	1	1	3	1	5	0	2	0	5
7030	1	2	3	1	1	0	7	0	5
7062	1	1	3	2	5	0	3	0	3
7073	1	2	3	1	1	1	3	1	3
7083	1	1	3	2	3	0	2	1	5
7095	1	2	3	1	1	0	3	7	3
7101	1	1	3	2	5	0	7	1	3
7108	1	1	3	1	5	0	7	0	5
7117	1	1	3	2	5	1	7	0	3
7120	1	1	3	2	5	0	3	1	5
7135	1	2	2	9	1	0	3	1	3
7142	1	2	3	1	1	0	1	1	5
7148	1	2	3	1	1	1	3	1	3
7151	1	1	3	1	6	0	3	0	3
7156	1	1	3	1	5	1	7	1	5
7160	1	1	2	9	5	0	7	0	1
7163	1	1	3	2	5	0	3	1	5
7164	1	1	3	2	5	0	3	0	3
7165	1	1	2	9	5	1	3	0	5
7169	1	1	3	2	5	0	7	0	5
7173	1	1	3	1	5	0	7	1	3
7179	1	1	2	9	5	0	3	0	3
7180	1	1	3	2	5	0	7	0	3
7188	1	1	3	2	5	0	7	1	3
7201	1	1	2	1	5	0	3	0	2
7202	1	1	2	9	5	0	3	0	3
7214	1	2	2	9	1	0	1	1	5
7214	2	1	3	2	5	0	3	1	5
7216	1	1	3	1	5	0	3	1	4
7222	1	1	2	9	5	0	3	1	5
7225	1	2	2	1	1	1	7	0	3
7241	1	2	2	9	1	1	7	1	3
7244	1	1	3	1	5	0	3	7	5
7246	1	1	3	7	5	0	3	0	3
7247	1	1	3	3	5	0	7	0	3
7253	1	2	7	7	1	0	1	0	5
7258	1	1	2	7	5	0	3	1	3
7267	1	1	3	1	5	0	7	1	3
7288	1	2	3	1	1	7	3	0	3
7288	2	2	3	1	1	1	2	0	3
7289	1	1	3	2	5	1	3	0	5
7291	1	1	3	1	5	0	7	0	5
7296	1	2	2	9	2	0	7	0	3
7300	1	2	3	1	1	0	7	1	3
7302	1	1	3	1	5	0	7	0	3
7305	1	1	3	1	5	0	7	0	4
7307	1	1	2	1	5	0	3	0	1
7308	1	2	3	1	1	1	7	1	5
7311	1	1	3	2	5	1	3	0	3
7315	1	1	3	2	6	1	2	0	1
7316	1	1	3	1	5	0	3	1	3
7319	1	2	2	7	1	0	7	7	5
7328	1	2	3	1	1	1	3	1	3
7329	1	1	3	2	5	1	7	0	5
7335	1	2	3	1	1	7	7	0	5
7346	1	2	2	9	1	0	3	1	5
7357	1	1	3	3	5	0	3	0	1
7358	1	1	3	1	5	0	3	0	3
7363	1	1	3	1	5	1	7	1	3
7373	1	1	3	1	5	0	3	1	3
7384	1	1	3	1	5	0	7	0	3
7388	1	1	3	2	5	0	7	0	1
7390	1	1	3	1	5	1	2	0	5
7393	1	1	3	1	5	0	3	0	3
7393	2	2	3	2	1	1	7	1	3
7405	1	1	2	2	5	0	3	0	1
7423	1	2	3	1	1	0	7	1	3
7428	1	2	3	1	1	0	7	0	3
7429	1	1	3	2	5	1	3	0	3
7430	1	1	3	1	5	1	2	0	3
7434	1	2	3	1	1	0	7	1	3
7444	1	1	3	1	5	0	3	0	1
7458	1	1	3	2	5	0	7	0	3
7466	1	2	3	1	1	0	7	7	4
7486	1	1	3	2	5	0	7	0	5
7489	1	1	3	1	5	0	3	0	3
7495	1	2	3	1	1	0	3	7	5
7502	1	2	3	1	1	0	7	1	3
7540	1	2	3	2	7	0	7	0	5
7541	1	2	2	9	1	0	7	1	3
7541	2		7	7	7	7	7	7	5
7543	1	1	3	2	5	0	3	0	3
7548	1	2	3	1	1	1	7	1	3
7554	1	1	3	1	5	0	7	0	3
7558	1	1	3	1	5	0	3	0	3
7570	1	1	3	2	5	0	3	0	3
7577	1	1	3	2	5	1	2	0	4
7580	1	1	2	2	5	0	7	1	3
7584	1	1	3	1	5	0	3	0	5
7585	1	2	3	1	1	0	7	1	3
7586	1	1	3	2	5	0	3	0	4
7587	1	2	2	7	1	0	3	0	5
7609	1	1	3	2	5	0	7	1	5
7612	1	1	3	2	5	0	3	0	3
7614	1	2	3	3	2	0	1	0	3
7623	1	1	1	2	5	0	3	0	1
7640	1	2	3	1	1	0	3	0	3
7648	1	1	3	2	5	0	3	1	3
7653	1	2	2	2	1	0	7	0	4
7656	1	1	3	2	5	0	7	0	5
7657	1	1	3	2	5	0	7	0	5
7658	1	1	3	2	5	1	7	0	3
7667	1	1	3	2	5	1	7	0	3
7701	1	1	2	1	5	0	7	0	5
7713	1	1	3	1	5	0	7	1	5
7718	1	1	3	2	5	0	3	1	3
7723	1	1	2	1	5	0	3	0	5
7724	1	1	2	9	3	1	2	0	5
7724	2	2	3	3	7	7	7	1	5
7726	1	1	3	2	5	0	7	1	3
7729	1	1	3	1	5	1	3	0	4
7734	1	1	3	2	6	0	2	0	3
7741	1	1	3	2	5	0	3	1	3
7762	1	1	2	1	5	0	3	0	3
7788	1	1	2	1	5	1	7	1	5
7795	1	1	3	7	5	1	2	0	5
7796	1	1	3	2	5	1	7	0	5
7800	1	1	3	2	5	0	7	1	3
7810	1	2	2	7	1	0	7	1	3
7811	1	2	3	1	1	1	3	1	3
7815	1	2	3	2	1	1	3	1	3
7818	1	1	3	1	5	0	7	0	3
7826	1	1	3	1	5	0	3	1	3
7831	1	1	2	9	5	0	1	0	1
7848	1	1	3	2	5	0	3	0	1
7852	1	1	3	1	5	0	7	0	3
7853	1	2	3	1	1	0	3	0	3
7863	1	2	3	1	1	0	3	1	3
7863	2	2	3	1	1	0	7	0	5
7866	1	1	3	1	5	0	7	1	3
7881	1	1	3	1	5	0	7	0	5
7882	1	1	3	2	5	0	3	0	5
7889	1	3	3	2	1	0	7	0	5
7890	1	2	3	1	1	0	3	0	5
7907	1	1	3	1	5	0	7	7	4
7909	1	2	2	9	1	0	7	0	3
7925	1	2	2	1	1	0	3	1	5
7928	1	1	3	1	5	0	7	0	3
7966	1	1	3	1	5	0	3	1	3
7972	1	1	3	1	5	1	1	1	3
7984	1	1	3	1	5	1	7	0	3
7986	1	1	3	1	5	0	3	0	3
7988	1	1	3	2	5	0	7	0	5
7989	1	3	3	7	1	1	7	1	5
7992	1	2	3	1	1	0	7	1	5
7993	1	1	2	9	5	0	7	0	3
7995	1	1	3	2	5	0	3	1	5
7995	2	2	3	2	2	0	1	1	5
7997	1	2	2	9	1	0	3	0	3
8001	1	1	3	1	5	0	7	0	3
8008	1	2	3	1	1	0	3	0	3
8019	1	1	3	1	5	0	3	0	3
8024	1	2	3	1	1	0	3	1	3
8044	1	1	3	1	5	0	7	1	3
8047	1	1	3	2	5	0	3	0	3
8060	1	2	3	2	1	0	7	1	3
8076	1	2	3	1	1	7	3	0	5
8078	1	1	3	3	5	0	7	0	5
8080	1	1	3	1	5	0	7	0	3
8084	1	1	2	1	5	0	3	0	3
8085	1	1	2	1	5	0	3	0	1
8087	1	1	3	3	5	0	3	0	1
8094	1	2	3	1	1	1	7	1	4
8096	1	1	3	1	5	0	3	0	3
8102	1	1	2	1	5	0	3	0	3
8114	1	2	3	3	1	0	3	0	5
8119	1	1	3	3	5	1	7	1	3
8122	1	2	2	1	1	0	7	0	5
8128	1	1	3	1	5	0	7	0	5
8129	1	1	3	1	5	0	3	0	3
8141	1	1	3	1	5	0	3	0	5
8144	1	2	7	7	1	7	3	7	5
8153	1	2	2	9	1	0	7	1	3
8158	1	1	3	1	3	1	7	0	3
8163	1	2	2	9	1	0	7	1	3
8176	1	1	3	2	5	0	3	1	3
8179	1	1	3	3	6	1	3	1	3
8181	1	1	3	1	5	0	3	0	5
8201	1	2	3	2	2	1	7	1	3
8201	2	2	2	9	2	0	1	0	5
8206	1	1	3	2	5	0	3	1	3
8212	1	2	3	1	1	0	7	1	3
8214	1	1	3	1	5	0	3	0	3
8218	1	1	3	3	5	1	7	0	3
8232	1	1	3	2	5	0	7	0	5
8244	1	1	7	9	5	0	7	0	1
8255	1	1	3	1	5	0	7	0	3
8260	1	2	3	2	1	1	7	1	3
8263	1	1	3	1	5	0	1	0	5
8264	1	2	2	1	1	0	3	1	3
8265	1	2	3	1	1	0	7	0	3
8269	1	1	3	2	5	0	7	1	3
8280	1	1	3	1	5	1	1	0	5
8281	1	2	2	1	1	0	7	1	5
8291	1	1	2	7	6	0	1	0	3
8295	1	1	3	3	5	0	3	0	3
8300	1	2	3	1	1	0	3	1	5
8304	1	1	3	1	5	0	3	0	3
8308	1	1	3	3	5	1	7	0	3
8309	1	1	3	1	5	0	3	1	3
8360	1	2	2	1	1	0	2	0	3
8362	1	1	3	2	5	0	3	1	3
8377	1	1	3	1	6	0	1	1	5
8378	1	1	3	1	5	0	3	0	3
8383	1	2	3	1	1	0	3	1	3
8383	2	2	3	1	1	1	7	0	5
8404	1	1	3	3	5	1	7	0	3
8409	1	2	2	9	1	0	1	0	5
8419	1	1	2	9	5	0	7	1	3
8420	1	1	3	3	5	0	7	0	3
8430	1	1	3	1	5	0	3	1	5
8438	1	2	3	1	1	0	7	0	5
8440	1	1	3	2	5	0	7	0	3
8444	1	1	3	1	5	1	7	0	3
8445	1	1	3	1	5	0	7	0	3
8448	1	1	3	1	5	1	7	0	3
8449	1	1	3	1	5	0	3	0	3
8451	1	1	3	2	5	0	3	0	4
8460	1	1	2	2	5	0	3	0	3
8466	1	2	3	2	1	0	7	1	3
8470	1	1	2	9	6	0	1	0	3
8473	1	1	3	1	5	1	3	0	3
8474	1	1	2	1	5	0	3	0	5
8478	1	1	3	1	5	0	3	0	3
8482	1	1	3	1	5	1	3	0	3
8486	1	1	3	7	5	0	7	0	3
8502	1	2	3	1	1	0	2	1
8526	1	2	2	9	1	0	7	0	5
8537	1	1	3	1	5	0	3	1	3
8540	1	2	3	1	1	0	7	1	3
8547	1	1	3	1	5	0	1	0	3
8549	1	1	3	1	5	1	3	0	3
8551	1	1	3	1	5	0	3	1	3
8552	1	2	2	9	1	0	3	1	5
8556	1	2	3	2	1	0	7	0	5
8556	2	1	3	2	5	0	3	0	5
8559	1	2	3	1	1	0	7	1	3
8559	2	2	3	1	1	0	7	7	5
8563	1	1	3	3	5	0	7	0	5
8567	1	1	3	1	5	1	7	0	3
8574	1	1	3	3	5	0	7	1	5
8576	1	1	3	2	5	1	7	0	5
8578	1	1	3	1	5	1	1	1	3
8583	1	1	3	2	5	0	7	0	5
8587	1	1	2	9	5	0	7	0	5
8588	1	2	3	2	2	0	2	1	5
8597	1	1	3	3	5	1	7	0	3
8609	1	1	2	9	5	0	3	0	3
8612	1	2	3	1	1	0	1	1	5
8612	2	2	3	7	1	0	1	1	5
8612	3	2	3	1	1	0	1	1	3
8614	1	1	3	1	5	1	3	0	3
8651	1	2	2	9	1	0	3	1	3
8659	1	1	3	1	5	0	7	1	3
8662	1	2	2	9	1	0	3	0	5
8663	1	1	3	7	5	1	3	0	3
8664	1	2	3	1	1	0	3	1	3
8672	1	1	3	3	6	0	1	7	5
8674	1	1	3	1	5	0	3	0
8678	1	1	2	1	5	1	3	0	3
8686	1	1	3	1	5	0	7	0	3
8695	1	1	2	1	5	1	7	1	5
8696	1	2	3	1	1	0	3	7	5
8704	1	1	3	1	5	0	7	0	5
8706	1	1	3	1	5	0	3	1	3
8708	1	1	3	2	5	0	7	0	3
8724	1	1	3	1	5	0	7	0	1
8726	1	1	2	1	5	0	7	0	1
8728	1	1	3	7	5	0	3	1	3
8734	1	1	3	1	5	0	1	1	5
8745	1	1	2	9	6	0	1	0	1
8746	1	2	3	1	1	0	7	0	3
8747	1	2	2	1	1	0	3	0	5
8750	1	1	3	3	6	1	1	1	5
8755	1	1	3	2	5	0	3	1	1
8764	1	2	3	1	1	0	7	1	5
8774	1	1	2	1	5	0	3	1	3
8809	1	1	3	2	5	0	3	7	5
8817	1	1	3	3	5	0	3	0	3
8818	1	1	3	2	5	0	3	0	1
8823	1	1	3	3	5	0	3	0	3
8825	1	1	3	1	5	0	3	1	3
8826	1	1	3	2	5	0	3	0	3
8830	1	2	3	1	1	0	3	1	4
8836	1	1	2	1	5	0	3	0	3
8848	1	1	3	1	6	1	7	0	3
8849	1	1	3	3	5	0	7	0	5
8851	1	1	1	1	5	0	3	1	5
8852	1	1	3	2	5	1	3	0	5
8853	1	1	2	9	5	0	3	0	3
8858	1	1	3	1	5	0	7	1	3
8863	1	1	3	2	5	1	2	0	5
8877	1	1	3	1	5	0	1	0	1
8881	1	1	3	1	5	0	1	0	5
8886	1	1	3	1	5	0	3	0	3
8897	1	2	3	1	1	1	3	0	5
8897	2	2	3	2	1	1	1	0	5
8899	1	2	3	7	1	0	7	0	5
8907	1	1	3	2	5	0	7	0	3
8909	1	2	3	1	1	0	3	0	3
8911	1	2	2	9	1	0	7	1	5
8916	1	1	3	1	5	0	3	0	3
8922	1	1	2	7	5	0	3	0	3
8944	1	2	3	1	1	0	2	1	3
8960	1	1	2	1	5	0	3	0	3
8964	1	1	3	7	6	0	1	0	5
8993	1	1	3	1	5	1	7	0	5
9010	1	1	3	1	5	0	7	0	5
9011	1	1	2	9	5	0	3	0	3
9015	1	1	2	9	5	0	3	0	3
9019	1	2	3	1	1	1	1	1	3
9047	1	2	3	1	1	0	3	0	5
9055	1	2	3	1	1	0	3	1	3
9060	1	2	2	1	1	0	7	1	5
9064	1	1	2	7	5	0	3	0	3
9066	1	1	3	1	5	0	7	0	3
9093	1	1	3	1	5	1	7	0	5
9103	1	1	3	1	5	0	3	7	3
9109	1	1	2	1	5	0	3	0	3
9112	1	1	3	1	5	0	7	1	3
9114	1	2	2	1	1	0	3	1	3
9118	1	1	3	1	5	0	7	1	3
9126	1	2	3	1	1	0	3	1	3
9130	1	1	3	1	5	0	3	0	5
9140	1	1	3	1	5	0	7	0	3
9142	1	2	3	1	2	0	1	1	3
9144	1	1	3	1	5	0	3	0	3
9152	1	1	3	1	5	0	7	0	3
9162	1	1	3	2	5	1	7	7	5
9165	1	2	3	1	1	0	7	1	3
9176	1	2	2	1	1	1	3	0	5
9180	1	2	3	2	1	0	2	1
9193	1	2	2	1	1	0	7	1	5
9193	2	2	3	1	1	0	7	0	5
9193	3	1	3	3	5	0	7	1	5
9208	1	1	3	1	5	1	2	0	5
9211	1	1	3	1	5	1	3	7	3
9228	1	1	3	1	5	0	3	0	3
9230	1	2	3	1	1	0	3	0	5
9233	1	1	3	1	5	0	7	0	4
9236	1	2	2	9	1	1	7	0	3
9239	1	2	3	1	1	0	2	1	3
9240	1	1	3	1	5	0	7	0	4
9245	1	1	3	3	5	0	3	0	5
9246	1	2	3	7	1	7	7	7	5
9253	1	2	3	1	1	1	7	1	3
9266	1	1	3	1	5	0	7	0	5
9266	2	2	3	1	1	0	1	0	5
9278	1	1	3	1	5	1	3	1	3
9287	1	1	3	1	5	0	7	0	3
9290	1	1	3	1	5	0	7	0	3
9319	1	1	3	2	5	0	3	0	3
9322	1	1	3	2	5	1	7	0	1
9333	1	1	3	1	5	0	7	0	5
9335	1	1	3	1	5	1	1	1	5
9338	1	1	3	1	5	0	3	0	4
9341	1	1	3	3	5	0	3	0	5
9347	1	2	2	1	1	0	7	1	5
9355	1	1	3	3	2	0	1	0
9361	1	1	1	1	5	0	7	0	3
9385	1	1	2	1	5	1	3	0	3
9392	1	1	7	9	5	1	7	0	5
9395	1	1	2	9	5	0	7	0	3
9397	1	1	3	1	5	0	3	0	3
9399	1	1	2	1	5	0	7	1	3
9406	1	1	3	2	5	0	3	0	3
9409	1	1	3	2	5	1	3	0	3
9426	1	1	3	3	5	0	3	0	1
9429	1	1	3	3	5	1	3	0	5
9434	1	1	2	9	5	0	3	0	5
9438	1	1	3	1	5	0	3	0	3
9448	1	1	3	7	5	0	3	0	3
9457	1	1	3	1	5	1	7	0	5
9459	1	1	3	2	5	0	3	0	5
9462	1	1	3	2	5	0	7	0	5
9473	1	1	2	1	5	0	3	0	5
9480	1	2	3	7	1	0	3	1	3
9489	1	2	3	1	1	9	2	1	5
9499	1	1	3	2	5	0	7	1	3
9508	1	1	2	9	5	0	3	1	3
9514	1	1	2	1	5	1	7	0	5
9517	1	1	3	2	5	1	7	0	3
9524	1	2	3	1	1	0	3	1	1
9531	1	1	3	1	5	0	7	0	5
9537	1	2	2	7	1	0	1	7	5
9544	1	1	3	1	5	0	7	1	5
9548	1	1	3	1	5	0	7	0	3
9564	1	1	3	3	5	1	1	0	5
9567	1	1	3	1	5	0	7	0	3
9570	1	1	3	1	5	0	3	0	5
9578	1	1	3	2	5	0	7	0	3
9580	1	1	3	2	6	0	3	1	5
9582	1	1	2	7	5	1	3	0	3
9583	1	1	3	1	5	0	7	1	5
9586	1	1	3	1	5	0	7	0	3
9590	1	1	3	1	5	0	3	1	3
9606	1	2	7	9	1	0	3	0	3
9606	2	2	7	7	1	0	1	1	3
9620	1	2	3	1	1	0	7	1	3
9630	1	1	3	1	5	0	3	0	3
9641	1	1	7	9	5	1	3	0	1
9649	1	1	3	2	5	0	7	1	3
9653	1	1	7	9	5	0	7	1	3
9673	1	2	2	1	1	1	3	1	3
9676	1	1	3	1	5	0	3	0	5
9683	1	1	3	1	5	0	7	0	5
9692	1	2	3	1	1	0	1	0	3
9707	1	1	3	2	5	0	7	1
9719	1	2	3	2	1	1	7	1	3
9732	1	1	3	1	5	0	3	1	3
9744	1	1	3	1	5	0	3	0	3
9751	1	1	3	2	5	0	2	0	3
9752	1	1	3	1	5	0	3	0	1
9758	1	1	3	1	5	0	7	1	4
9765	1	2	3	1	1	7	2	1	3
9765	2	2	3	1	1	1	2	1	3
9787	1	1	2	1	5	0	3	1	3
9789	1	1	3	1	5	1	3	1	3
9802	1	2	3	1	1	7	1	1	5
9813	1	2	2	1	1	0	7	1	3
9818	1	2	3	2	1	0	7	1	3
9820	1	2	3	1	1	0	7	0	3
9827	1	1	3	3	5	1	3	0	1
9831	1	1	3	1	5	1	3	7	5
9832	1	1	3	1	6	0	1	0	3
9855	1	1	3	3	5	0	3	0	3
9858	1	1	3	3	6	0	1	0	1
9860	1	2	3	1	1	0	7	1	3
9867	1	1	3	1	5	0	3	0	3
9880	1	1	3	2	5	0	3	1	3
9882	1	1	3	1	5	1	1	0	3
9886	1	1	3	2	5	0	3	0	3
9890	1	1	3	2	5	0	7	0	3
9894	1	1	3	2	5	0	7	0	3
9895	1	2	3	1	2	1	1	0	5
9895	2	1	3	1	5	0	7	1	5
9897	1	2	3	1	1	1	7	1	3
9898	1	2	2	9	1	0	3	0	3
9899	1	1	3	1	5	0	7	0	5
9901	1	1	3	1	6	0	1	0	3
9905	1	1	2	9	5	0	7	0	5
9909	1	1	3	1	5	0	3	1	3
9910	1	1	3	1	5	0	7	0	5
9914	1	1	3	1	5	0	7	0	3
9929	1	1	3	1	5	0	3	1	3
9935	1	1	3	1	5	1	7	0	5
9936	1	2	2	1	1	0	7	1	3
9949	1	1	3	1	5	0	1	0	5
9954	1	1	3	1	6	0	1	1	5
9970	1	2	3	1	1	0	7	1	5
9970	2	2	3	1	1	0	7	1	5
9970	3	2	3	1		0	7	0
9977	1	2	2	9	1	0	3	1	3
9985	1	1	2	9	5	0	3	0	3
10004	1	2	2	1	1	0	3	1	3
10007	1	1	2	9	5	0	7	0	3
10019	1	1	3	1	5	1	7	1	3
10025	1	1	3	1	5	0	3	0	3
10035	1	2	3	1	1	0	3	1	3
10035	2	2	3	1	1	0	3	1	5
10036	1	1	3	3	6	0	1	1	3
10039	1	1	3	1	5	0	3	0	3
10042	1	1	3	1	5	0	3	0	3
10063	1	2	2	9	1	0	7	0	3
10072	1	1	3	1	5	1	7	0	3
10077	1	1	3	1	5	0	3	0	5
10081	1	1	3	1	5	0	1	1	3
10101	1	1	3	1	5	0	7	0	3
10117	1	1	2	9	5	0	3	1	3
10122	1	1	3	1	5	1	3	0	3
10124	1	2	3	1	1	1	7	7	5
10126	1	1	2	1	6	0	3	1	3
10145	1	1	3	1	6	1	1	0	5
10155	1	2	2	1	1	1	3	1	3
10167	1	1	3	2	5	1	7	0	3
10179	1	2	3	1	1	0	3	1	3
10182	1	1	3	3	5	0	1	0	1
10197	1	1	3	1	5	1	7	7	5
10213	1	1	3	2	5	0	3	0	5
10223	1	1	3	1	5	0	3	0	3
10233	1	2	3	2	1	0	2	1
10234	1	1	3	3	2	1	1	0	4
10236	1	1	2	9	5	0	7	1	5
10240	1	1	3	1	5	0	7	0	3
10257	1	1	2	9	5	0	3	0	3
10261	1	1	3	1	5	1	7	0	5
10281	1	1	3	2	6	0	3	0	3
10284	1	2	3	2	2	1	7	7	5
10284	2	2	3	2	2	1	7	7	5
10293	1	1	2	1	5	1	1	1	5
10306	1	1	3	1	5	0	3	0	3
10317	1	1	2	9	5	0	7	0	5
10319	1	1	3	3	5	0	3	1	3
10326	1	1	3	1	5	0	1	1	3
10328	1	1	3	1	5	0	3	0	4
10329	1	2	3	1	1	1	2	0	3
10340	1	1	2	1	5	0	3	0	3
10348	1	1	3	1	5	0	7	0	3
10356	1	1	3	2	5	0	3	0	3
10362	1	1	3	2	5	0	7	1	3
10365	1	1	3	1	5	0	3	1	1
10368	1	1	3	1	5	0	3	0	3
10388	1	2	3	1	1	0	3	1	3
10389	1	1	3	3	6	1	2	1	3
10392	1	1	3	1	5	0	3	0	5
10406	1	1	3	1	5	0	3	0	3
10416	1	2	3	1	1	0	3	0	3
10418	1	2	2	1	1	1	7	0	4
10422	1	1	3	2	5	1	3	1	3
10426	1	1	3	2	5	0	7	0	1
10431	1	1	3	3	5	0	3	0	3
10434	1	2	3	1	1	0	3	7	3
10439	1	1	3	1	5	0	3	0	3
10448	1	1	3	1	5	0	3	1	3
10453	1	2	3	1	1	1	7	0	5
10453	2	2	3	1	1	1	7	0	5
10460	1	2	2	9	1	1	3	0	3
10462	1	2	3	1	1	0	7	1	3
10462	2	2	3	1	1	0	7	0	3
10466	1	2	3	1	1	0	3	0	3
10468	1	1	7	7	5	0	7	0	5
10477	1	2	3	1	1	0	7	1	3
10484	1	1	3	3	5	0	7	1	3
10486	1	2	3	1	1	1	7	1	5
10492	1	1	2	1	5	0	3	0	3
10517	1	1	2	9	5	0	3	0	3
10523	1	1	3	1	5	1	3	0	5
10539	1	3	3	2	2	0	3	0	3
10544	1	1	2	1	5	0	3	0	3
10551	1	1	3	2	5	1	2	0	3
10556	1	1	2	1	5	0	7	0	4
10565	1	2	2	9	1	1	7	1	3
10572	1	2	3	1	1	1	7	0	3
10574	1	1	3	1	5	0	1	0	1
10583	1	2	3	1	1	0	3	1	5
10588	1	1	3	2	5	0	7	0	3
10603	1	1	3	3	5	1	7	0	3
10613	1	1	3	1	5	0	7	1	3
10616	1	2	7	9	1	0	7	1	5
10617	1	1	2	1	5	0	3	0	5
10623	1	1	3	3	5	1	7	0	3
10641	1	1	3	1	5	1	3	0	3
10649	1	1	3	2	5	0	1	7	3
10649	2	1	3	2	5	0	1	7	3
10659	1	1	3	1	5	0	3	0	3
10667	1	2	3	1	1	0	7	0	5
10671	1	2	3	1	1	1	7	1	3
10673	1	1	2	1	5	0	1	1	4
10677	1	1	3	2	5	0	3	1	5
10700	1	2	3	1	1	0	3	1	3
10710	1	1	3	1	5	0	1	0	3
10710	2	3	7	7	1	9	7	0	5
10710	3	2	2	9	1	1	1	1	3
10711	1	1	3	1	5	0	2	1	3
10712	1	1	3	1	5	1	7	0	3
10720	1	2	3	1	1	0	3	1	3
10723	1	1	3	2	5	0	3	1	5
10725	1	1	3	1	5	0	3	1	3
10727	1	2	3	1	1	0	7	1	3
10734	1	2	3	2	1	0	2	7	5
10745	1	1	3	1	5	0	7	0	3
10753	1	2	2	1	1	0	7	1	3
10756	1	1	3	2	5	0	7	0	3
10761	1	1	2	9	5	0	1	0	1
10779	1	2	1	1	1	0	1	1	3
10783	1	1	3	2	5	1	7	7	5
10790	1	1	3	1	6	1	1	1	3
10791	1	2	2	9	1	1	7	0	3
10803	1	1	3	1	5	0	3	0	3
10821	1	2	3	1	1	1	3	1	3
10825	1	1	3	1	5	0	7	0	5
10839	1	2	2	1	1	1	3	1	3
10839	2	2	3	1	1	1	7	1	3
10842	1	1	2	9	5	1	7	1	5
10843	1	1	3	1	6	0	1	0	5
10844	1	2	3	1	1	0	7	1	4
10848	1	1	3	2	5	0	3	1	4
10850	1	1	3	2	5	0	3	1	3
10860	1	1	3	1	5	0	3	0	4
10866	1	1	3	1	5	0	7	1	3
10869	1	1	3	3	5	0	3	0	3
10870	1	2	2	9	1	0	3	1	3
10871	1	1	3	1	5	0	7	1	3
10877	1	2	2	9	1	1	7	0	3
10881	1	1	3	1	5	1	3	7
10888	1	1	3	1	5	1	3	0	3
10891	1	2	2	1	1	1	2	0	4
10899	1	1	3	2	5	0	7	0	5
10900	1	2	3	1	1	0	3	1	3
10902	1	1	3	1	6	1	1	0	3
10907	1	1	3	1	5	0	7	0	5
10910	1	2	2	1	1	1	7	1	5
10914	1	1	3	3	5	1	7	0	5
10923	1	1	3	1	5	0	3	0	5
10940	1	1	2	9	5	1	3	0	3
10942	1	2	3	1	1	0	7	1	3
10942	2	2	3		1	0	1	0	3
10960	1	1	7	9	5	0	3	0	3
10966	1	1	3	2	5	0	3	1	3
10969	1	2	3	1	1	0	7	7	5
10987	1	2	2	9	1	0	3	1	3
10990	1	2	2	1	1	0	3	1	3
10998	1	2	3	1	1	7	1	1	3
11005	1	1	3	2	5	0	3	1	3
11016	1	1	3	3	5	0	7	0	1
11016	2	2	2	9	7	1	7	1	3
11035	1	1	3	1	5	1	7	1	3
11038	1	1	2	2	5	0	3	0	3
11041	1	1	3	1	5	0	3	0	3
11044	1	1	3	3	5	0	3	1
11049	1	1	3	1	5	0	7	0	5
11053	1	1	3	1	5	0	7	0	3
11057	1	1	3	2	5	0	7	0	5
11071	1	1	3	1	5	0	7	0	3
11085	1	1	3	1	5	0	7	0	3
11088	1	2	3	1	1	0	7	0	5
11101	1	1	3	1	5	0	7	0	4
11106	1	1	3	2	5	0	3	7	3
11112	1	1	3	2	5	0	7	0	5
11118	1	1	3	1	5	1	3	0	3
11119	1	2	2	9	1	0	7	7	5
11125	1	1	2		5	0	7	1	5
11127	1	1	3	2	5	1	3	0	3
11139	1	2	3	1	1	7	3	1	3
11148	1	2	3	1	1	0	1	0	3
11148	2	1	3	1	5	1	3	1	5
11156	1	1	3	1	5	0	3	0	3
11167	1	2	3	1	1	0	3	1	3
11168	1	1	3	1	5	0	3	0	3
11171	1	1	3	2	5	0	7	0	5
11181	1	1	2	1	5	0	3	1	5
11196	1	2	3	1	1	1	7	1	3
11204	1	1	3	1	5	1	3	0	3
11206	1	2	3	1	1	1	7	0	3
11210	1	1	3	1	5	0	1	0	3
11215	1	1	3	2	5	1	3	1	4
11217	1	1	3	2	5	0	3	0	1
11217	2	2	3	1	1	0	7	0	3
11217	3	2	3	1	1	7	7	1	3
11226	1	1	3	1	5	1	7	0	5
11230	1	1	2	1	5	0	7	1	5
11231	1	1	3	1	5	0	3	0	3
11239	1	1	2	1	5	0	3	0	5
11274	1	1	3	2	5	0	7	1	3
11290	1	1	3	1	5	0	2	1
11290	2	2	3	1	1	0	7	1	3
11290	3	2	3	1	1	0	1	0	5
11295	1	1	3	3	5	0	2	0	5
11297	1	1	3	1	5	1	3	0	4
11303	1	1	2	1	5	0	3	0	3
11305	1	1	3	1	5	0	7	0	3
11309	1	2	7	9	1	1	7	1	5
11309	2	2	3	1	2	0	7	1	5
11312	1	1	3	1	5	0	7	0	3
11322	1	1	3	2	5	1	1	0	5
11327	1	1	3	1	5	1	7	0	5
11328	1	2	3	1	1	0	1	1	4
11329	1	1	3	1	5	0	7	0	1
11333	1	1	3	2	5	0	7	7	3
11353	1	2	3	1	1	1	2	7	5
11363	1	2	3	1	1	1	7	1	5
11380	1	1	3	1	5	1	7	0	5
11391	1	2	3	1	1	0	7	1	5
11392	1	1	3	1	5	0	7	0	3
11393	1	2	3	1	1	0	7	1	5
11406	1	1	3	2	5	0	3	0	1
11408	1	1	3	2	5	0	7	0	3
11414	1	3	2	1	1	0	3	0	5
11415	1	1	3	1	5	0	3	7	5
11427	1	2	3	1	1	0	7	1	5
11435	1	1	2	1	5	0	3	0	5
11439	1	1	3	1	5	0	7	1	3
11451	1	1	3	1	5	0	3	0	5
11464	1	2	2	9	1	0	7	1	3
11476	1	2	2	1	1	0	3	0	3
11480	1	1	3	1	5	0	3	0	3
11485	1	1	3	2	5	0	7	1
11489	1	1	7	9	5	0	7	0	5
11502	1	2	3	2	1	1	2	1	3
11516	1	2	3	1	1	0	7	0	5
11532	1	1	3	1	5	0	2	0	3
11533	1	1	3	2	6	0	7	0	5
11541	1	1	2	1	5	0	1	0	4
11542	1	1	3	1	5	0	3	1	3
11547	1	1	2	1	5	0	7	0	3
11561	1	1	3	1	5	0	3	0	3
11564	1	1	3	1	5	0	3	1	3
11564	2	3	3	1	1	1	1	1	3
11565	1	1	2	1	5	0	7	7	5
11581	1	2	3	1	1	0	7	0	3
11582	1	1	3	2	5	0	3	1	3
11583	1	1	3	1	5	1	1	1	5
11586	1	1	3	1	5	0	7	1	5
11596	1	1	3	2	5	0	7	0	5
11602	1	2	3	1	1	0	7	1	3
11604	1	2	3	1	1	0	3	1	3
11606	1	1	3	2	5	0	3	1	3
11616	1	2	3	1	1	0	7	0	3
11618	1	1	3	2	5	0	7	0	5
11621	1	1	3	1	5	1	3	0	3
11629	1	2	3	1	1	0	3	1	3
11639	1	1	3	1	5	0	3	0	5
11659	1	1	3	2	5	0	3	0	3
11690	1	2	2	1	1	0	3	1	3
11707	1	1	3	1	5	0	3	1	3
11712	1	2	3	1	1	9	3	1	5
11727	1	1	3	1	5	0	7	0	5
11741	1	2	2	9	1	0	3	1	3
11744	1		7	9	1	7	7	7	5
11745	1	1	2	2	5	0	3	0	3
11758	1	1	2	7	5	0	7	1	3
11770	1	2	3	2	1	1	7	7	5
11770	2	2	3	7	1	7	1	1	5
11777	1	1	3	2	5	0	7	7	5
11781	1	1	3	1	5	0	3	0	5
11786	1	1	3	1	5	0	7	1	3
11789	1	1	3	1	5	0	3	0	5
11792	1	2	3	1	1	1	7	0	3
11795	1	1	3	1	5	0	7	0	3
11798	1	2	3	1	1	9	3	0	3
11800	1	2	3	2	1	0	3	1	3
11816	1	2	2	1	1	0	7	1	3
11832	1	1	3	1	5	0	7	0	3
11840	1	2	3	1	1	0	3	1	3
11846	1	2	3	1	1	9	7	0	5
11848	1	1	3	2	5	0	7	0	3
11855	1	1	2	1	5	0	3	0	3
11859	1	1			5	0	7	0	5
11868	1	1	3	7	5	0	7	0	5
11894	1	1	2	1	5	0	7	0	5
11895	1	1	3	3	5	0	7	7	5
11907	1	1	2	9	5	1	3	1	3
11909	1	2	2	9	1	0	7	1	5
11911	1	2	3	1	1	0	3	0	3
11927	1	1	3	1	5	0	3	0	3
11940	1	2	3	2	2	0	1	1	3
11953	1	1	3	2	5	1	7	0	5
11956	1	1	3	3	5	1	7	7	5
11966	1	1	3	2	5	7	7	0	5
11970	1	1	2	1	5	0	7	0	3
11972	1	1	2	9	5	7	3	0	5
11989	1	2	2	9	1	0	3	1	3
11996	1	1	3	1	5	0	3	1	3
12016	1	1	1	3	5	0	3	0	3
12038	1	1	3	1	5	0	3	0	3
12039	1	2	2	9	1	0	3	1	3
12041	1	2	3	1	1	0	3	0	5
12049	1	1	3	1	5	0	3	0	1
12050	1	2	3	2	1	7	7	1	3
12050	2	2	3	2	1	7	7	7	5
12050	3	3	2	9	1	0	2	0	5
12054	1	1	3	3	3	1	7	0	1
12060	1	1	3	3	6	0	1	0	5
12067	1	1	3	3	5	0	7	0	5
12070	1	1	3	2	5	1	3	0	3
12074	1	1	2		5	0	1	1	3
12084	1	2	2	9	1	1	7	1	3
12089	1	1	3	3	5	0	3	0	4
12091	1	2	3	1	1	0	1	1	3
12095	1	2	3	1	1	0	7	7	3
12098	1	2	3	1	1	0	1	0	5
12104	1	2	3	1	1	0	3	1	3
12117	1	1	2	9	5	0	3	0	5
12137	1	1	3	2	5	0	7	0	3
12147	1	1	3	1	5	0	7	0	5
12150	1	1	7	9	5	0	7	1	3
12152	1	2	3	1	1	1	7	1	3
12169	1	1	2	9	5	0	3	0	3
12173	1	1	3	2	5	0	1	0	1
12177	1	1	3	1	5	0	1	0	1
12182	1	1	3	2	5	0	7	1	3
12185	1	1	3	2	5	0	3	1	3
12186	1	1	3	1	5	0	3	7	5
12200	1	1	2	1	5	1	7	0	3
12202	1	2	3	1	1	1	2	1	3
12203	1	1	3	3	5	1	3	0	5
12206	1	2	3	1	1	0	2	1	5
12209	1	1	3	1	5	0	7	0	3
12223	1	2	3	1	1	1	7	1	3
12236	1	2	3	1	1	0	7	0	1
12237	1	2	2	9	1	0	3	1	3
12247	1	2	3	2	3	0	7	1	5
12252	1	1	7	7	5	1	7	0	5
12272	1	1	2	1	5	0	3	0	3
12274	1	1	2	1	1	0	3	1	3
12282	1	1	3	1	5	0	7	0	5
12284	1	1	3	2	5	1	2	0	3
12296	1	1	3	2	5	0	3	0	5
12298	1	1	3	1	5	0	7	1	3
12308	1	1	3	1	5	0	3	0	3
12312	1	1	3	7	5	0	7	0	5
12314	1	1	3	2	5	0	7	0	3
12332	1	1	1	1	5	0	1	0	3
12335	1	1	3	1	5	7	1	0	5
12335	2	2	3	3	2	1	1	1	3
12346	1	2	2	9	1	0	3	1	3
12354	1	1	3	2	5	0	2	0	3
12358	1	1	2	9	5	0	7	0	1
12369	1	2	2	9	1	0	3	0	3
12378	1	1	3	7	5	0	7	1	5
12383	1	2	3	1	1	0	7	0	3
12385	1	1	3	1	5	0	3	0	3
12399	1	1	3	1	5	0	7	0	1
12416	1	1	3	1	5	1	3	0	3
12425	1	1	7	9	5	0	3	0	3
12432	1	2	2	9	1	1	1	1	3
12433	1	2	3	2	1	0	7	0	5
12438	1	1	3	1	5	0	7	0	3
12459	1	2	2	9	1	0	1	0	5
12463	1	2	2	9	1	0	7	0	3
12467	1	1	3	1	5	1	3	0	3
12483	1	1	2	1	5	1	3	0	5
12488	1	2	3	1	2	1	1	1	3
12500	1	1	3	2	5	1	7	0	5
12517	1	1	3	1	6	1	1	0	3
12528	1	2	3	1	2	0	7	1	5
12545	1	1	3	1	6	0	7	1
12555	1	1	3	2	5	0	2	0	3
12561	1	1	3	2	5	0	7	1	5
12582	1	1	3	1	5	1	3	0	3
12587	1	1	3	1	5	0	3	0	5
12588	1	2	2	1	1	0	3	1	3
12590	1	2	3	2	1	0	3	7	5
12598	1	2	3	1	3	0	3	0	3
12599	1	2	2	1	1	1	2	1	3
12601	1	1	3	2	5	1	3	1	3
12605	1	1	3	2	5	0	1	0	5
12616	1	1	3	1	5	0	3	0	3
12630	1	2	2	9	1	0	3	1	3
12633	1	1	7	9	5	0	7	0	5
12633	2	2	7	7	3	0	7	0	5
12643	1	2	3	1	1	0	3	0	3
12643	2	2	3	2	1	0	1	1	3
12646	1	2	3	1	1	1	7	1	3
12648	1	1	3	2	5	1	3	1	4
12650	1	2	3	7	1	0	3	7	3
12650	2	2	3	7	1	0	3	7	1
12658	1	1	3	1	5	0	3	0	3
12663	1	2	3	1	1	1	7	1	5
12665	1	1	3	2	5	0	3	0	3
12670	1	1	3	1	5	0	3	1	3
12674	1	1	3	1	5	0	3	0	3
12675	1	2	3	1	1	0	3	7	3
12686	1	1	3	2	5	0	3	0	5
12701	1	1	3	1	5	0	3	1	3
12712	1	2	3	7	1	0	7	7	5
12719	1	2	3	1	1	0	1	1	5
12740	1	1	7	9	5	1	7	0	3
12746	1	1	3	1	5	1	3	0	1
12767	1	1	3	3	6	0	3	0	5
12769	1	2	3	1	1	1	3	1	3
12774	1	2	3	1	1	7	7	0	5
12774	2	3	3	1	1	0	7	0	5
12776	1	2	7	9	1	9	3	0	5
12782	1	1	3	1	6	1	1	0	5
12787	1	1	3	1	5	0	3	0	3
12808	1	1	7	9	5	1	7	0	5
12811	1	2	3	2	1	0	1	1	3
12811	2	2	3	2	1	0	3	1	3
12828	1	1	3	1	5	0	1	0	5
12839	1	2	2	9	1	0	7	1	3
12853	1	1	3	1	5	0	3	1	5
12863	1	2	3	1	1	0	3	1	5
12863	2	2	3	1	1	0	3	1	5
12870	1	2	3	2	1	0	7	1	3
12874	1	1	2	1	5	0	7	7	5
12876	1	1	3	2	5	1	7	0	3
12894	1	1	2	1	5	0	3	7	5
12905	1	1	3	2	5	1	7	0	3
12907	1	1	3	1	5	0	7	1	3
12908	1	1	3	2	5	0	7	0	5
12909	1	2	3	1	1	0	7	1	5
12914	1	1	3	3	5	0	3	0	1
12933	1	1	2	1	5	0	3	0	5
12956	1	2	3	1	1	7	3	0	5
12965	1	1	3	1	5	0	3	0	3
12971	1	1	2	9	5	0	7	0	3
13005	1	1	3	1	5	1	3	0	3
13012	1	2	3	2	1	0	3	0	3
13014	1	1	3	3	5	0	2	0	4
13014	2	2	3	7	2	7	1	1	5
13015	1	1	3	1	5	1	3	0	3
13019	1	1	3	3	6	1	7	0	5
13028	1	2	7	9	1	1	7	7	3
13055	1	2	3	1	1	0	7	0	3
13057	1	1	3	2	5	0	7	0	4
13075	1	1	2	1	5	0	3	1	5
13079	1	1	3	1	5	0	7	0	5
13080	1	1	3	3	5	0	3	1	5
13082	1	1	2	9	5	1	7	0	5
13083	1	1	3	3	5	1	7	1	3
13091	1	1	3	1	5	0	1	1	3
13091	2	1	3	1	5	0	1	1	3
13106	1	1	1	1	5	0	3	1	3
13108	1	1	3	1	5	1	3	0	3
13113	1	1	2	1	5	0	7	1	3
13123	1	1	2	1	5	0	3	1	1
13135	1	2	2	9	1	0	7	0	5
13157	1	2	3	1	1	7	3	1

## Sheet: variables
	Variable name	value label	Variable label
	case_id		Individual unique ID (anonymized)
	pno		Partner number (within individual)
	ptype	ptype	Partner type
	prelage1	sc120	Relative age of partner
	prelage2	sc121	Number of years older
	pmarr	pmarr	Marital status of partner
	paway	sc126	Partner worked away from home (stayed overnight) in past 12 months
	pconcurt	sc135	Partner has concurrent partners
	pcirc	sc127	Partner circumcised
	pHIV	pHIV	HIV status of partner

## Sheet: value_label
	ptype:
		1	Spousal
		2	Regular
		3	Casual
	sc120:
		1	Younger than you
		2	About the same age as you
		3	Older than you
		7	Don't Know
		8	Refuse to Answer
	sc121:
		1	Less than 5 years
		2	5 - 10 years
		3	More than 10 years
		7	Don't Know
		8	Refuse to Answer
		9	Not Applicable
	pmarr:
		1	Single
		2	Married Elsewhere
		3	previously married
		5	Spouse married to only you (Monogamous)
		6	Spouse married to you(polygamous)
		7	Don't Know
		8	Refuse to Answer
	sc126:
		0	No
		1	Yes
		7	Don't Know
		8	Refuse to Answer
		9	Not Applicable
	sc135:
		1	Yes
		2	I think so
		3	No
		7	Don't Know
		8	Refuse to Answer
	sc127:
		0	No
		1	Yes
		7	Don't Know
		8	Refuse to Answer
	pHIV:
		1	know HIV+
		2	Suspect HIV+
		3	Know HIV-
		4	Suspect HIV-
		5	Not known
